# Supplementary material for: Etiology of severe pneumonia in Ecuadorian children
Source: PLoS One. 2017 Feb 9;12(2):e0171687. doi: 10.1371/journal.pone.0171687 (PMC5300242; doi:10.1371/journal.pone.0171687)
Supplement: S1 File — (XLSX) [file pone.0171687.s001.xlsx]

## Sheet: ecuapaz  CLEAN DATA BASE  SEP 2
id	ageverd	sexbin	WAZ	HAZ	streptoc	haemophi	mycoplas	mpv	adenovir	influavi	infbviru	parinuno	parindos	parintre	rsv	wazbin	hazbin	breabin	vaccbin	bronhbin	antibbin	educatio	personas	rooms	temperat	feverini	rrh	xrbin	doe	oximetry	ralesbin	ronchbin	rocebin	whistbin
138	4.23785	1	-2.5	-3.2	0	0	0	0	0	1	0	0	0	0	0	1	1	0	1	1	1	12	7	4	36.8	0	59	3	22/05/2008	78	1	0	0	0
14	2.00394	0	-1.26	-1.85	#NULL!	#NULL!	#NULL!	#NULL!	#NULL!	#NULL!	#NULL!	#NULL!	#NULL!	#NULL!	#NULL!	0	0	1	0	0	0	4	4	3	36.4	0	75	#NULL!	01/03/2008	83	0	0	0	0
178	5.12484	0	-0.47	-0.81	0	0	0	0	0	0	0	0	0	0	1	0	0	1	1	0	1	9	4	2	36.7	0	55	3	04/07/2008	76	0	0	0	1
164	15.9001	1	-2.62	-1.8	0	0	0	0	0	0	0	0	0	0	1	1	0	0	1	0	0	15	5	4	39.5	1	80	4	23/06/2008	65	1	1	0	0
84	2.75953	0	-1.18	-8.04	0	0	0	0	0	0	0	0	0	0	1	0	#NULL!	1	0	0	1	17	6	4	37.6	1	63	1	07/04/2008	60	1	0	0	0
129	15.9658	1	-1.02	0.27	0	0	1	0	0	0	0	0	0	0	1	0	0	1	1	0	0	9	4	2	37.7	1	62	3	15/05/2008	85	1	0	0	0
153	10.1183	0	-1.3	-1.06	1	0	0	0	0	1	0	0	0	0	0	0	0	0	0	0	1	9	3	2	39.2	1	65	3	11/06/2008	80	0	0	0	0
192	4.69777	0	0.28	-4.58	0	0	0	0	0	0	0	0	0	1	1	0	1	1	1	1	1	6	3	2	35.9	0	58	3	30/07/2008	79	1	0	0	0
177	5.3548	0	0.17	-0.53	0	0	0	0	0	0	0	0	0	1	1	0	0	1	0	1	1	9	9	4	37.1	0	54	3	04/07/2008	76	1	0	0	1
128	15.4074	1	-0.89	-0.41	0	0	0	0	0	0	0	0	1	0	0	0	0	1	1	0	0	12	3	3	37	0	53	3	15/05/2008	82	1	0	0	0
102	15.5716	0	-2.61	-1.13	0	0	0	0	0	0	0	0	0	0	1	1	0	0	0	0	0	9	8	4	36.8	0	53	3	21/04/2008	84	1	0	0	0
176	4.13929	0	1.24	0.96	0	0	0	0	0	0	0	0	0	0	1	0	0	0	0	0	1	8	5	4	37.6	1	51	3	02/07/2008	78	1	0	0	0
44	44.88	0	-1.68	-1.56	0	0	0	0	0	0	0	0	0	0	0	0	0	0	1	0	0	6	3	2	39.4	1	72	1	15/03/2008	84	1	0	0	0
9	12.615	1	-3.28	-2.5	1	0	0	0	0	0	0	0	0	0	0	1	1	0	1	1	1	15	5	2	36.5	0	58	4	28/02/2008	83	1	1	0	0
31	14.5204	0	-0.77	-0.13	1	0	0	0	0	0	0	0	0	0	0	0	0	1	1	0	0	6	6	4	37	0	52	3	09/03/2008	86	1	0	0	0
115	2.03679	0	-0.3	-2.56	0	0	0	1	0	1	0	0	0	0	1	0	1	1	1	1	0	2	6	4	36.8	0	58	3	02/05/2008	82	1	1	0	0
145	8.70565	0	-3.86	-2.98	0	0	0	0	0	0	0	0	0	1	0	1	1	0	1	0	0	16	3	1	38.5	1	54	3	03/06/2008	79	1	0	0	0
174	6.5046	0	-3.1	-0.53	0	0	0	0	0	0	0	0	0	0	1	1	0	1	1	0	0	6	2	1	36.9	0	58	3	02/07/2008	77	1	0	0	0
171	5.97898	0	-0.89	-4.1	0	0	0	0	0	0	0	0	0	0	1	0	1	1	1	1	1	6	5	2	37.7	1	68	3	27/06/2008	81	1	0	0	0
113	15.3745	0	-2.03	#NULL!	0	0	0	0	0	0	0	0	0	0	0	1	#NULL!	0	1	0	0	6	6	4	36	0	55	1	30/04/2008	73	1	0	0	0
254	27.0368	1	-0.4	-0.31	0	0	0	0	0	0	0	0	0	0	0	0	0	0	1	0	0	9	5	2	37.6	1	60	4	14/01/2009	81	1	0	0	0
11	4.04074	0	2.06	0.82	#NULL!	#NULL!	#NULL!	#NULL!	#NULL!	#NULL!	#NULL!	#NULL!	#NULL!	#NULL!	#NULL!	0	0	1	1	0	1	6	10	4	37.6	1	60	3	29/02/2008	85	0	1	0	0
2	2.33246	0	0.9	-1.09	#NULL!	#NULL!	#NULL!	#NULL!	#NULL!	#NULL!	#NULL!	#NULL!	#NULL!	#NULL!	#NULL!	0	0	1	0	1	0	6	5	5	37.5	0	66	#NULL!	26/02/2008	78	1	0	0	0
15	27.2339	0	-0.08	-2.82	#NULL!	#NULL!	#NULL!	#NULL!	#NULL!	#NULL!	#NULL!	#NULL!	#NULL!	#NULL!	#NULL!	0	1	0	1	1	1	15	4	3	37.6	1	47	3	01/03/2008	77	1	0	0	0
6	3.64652	0	2.08	2.34	#NULL!	#NULL!	#NULL!	#NULL!	#NULL!	#NULL!	#NULL!	#NULL!	#NULL!	#NULL!	#NULL!	0	0	1	0	0	0	9	3	2	37.3	0	50	3	28/02/2008	72	0	0	0	0
7	9.03416	0	-2.57	-2.04	#NULL!	#NULL!	#NULL!	#NULL!	#NULL!	#NULL!	#NULL!	#NULL!	#NULL!	#NULL!	#NULL!	1	1	1	1	0	1	7	6	2	35.9	0	72	3	28/02/2008	86	1	1	0	0
17	8.40999	1	-3.4	-3.91	#NULL!	#NULL!	#NULL!	#NULL!	#NULL!	#NULL!	#NULL!	#NULL!	#NULL!	#NULL!	#NULL!	1	1	0	1	1	1	6	3	1	37.4	0	52	3	02/03/2008	64	1	1	0	0
147	2.06964	1	-0.37	-1	0	0	0	0	0	0	0	0	0	0	0	0	0	1	1	1	1	#NULL!	4	5	37	0	48	1	07/06/2008	87	1	0	0	0
36	15.4731	0	-2.82	-1.47	#NULL!	#NULL!	#NULL!	#NULL!	#NULL!	#NULL!	#NULL!	#NULL!	#NULL!	#NULL!	#NULL!	1	0	1	1	0	0	12	3	1	36	0	52	3	10/03/2008	45	1	1	0	0
8	11.2681	0	0.45	-1.71	0	0	0	1	0	0	0	0	1	0	0	0	0	1	1	0	0	12	2	2	37.8	1	63	4	28/02/2008	60	0	1	0	0
130	6.47175	1	2.71	2.63	0	0	0	0	0	0	0	1	0	1	0	0	0	1	0	1	1	10	8	3	37	0	51	3	15/05/2008	74	1	0	0	0
5	17.3128	1	-1.3	0.12	0	0	0	0	0	0	0	0	1	0	1	0	0	1	0	0	0	8	7	4	38.5	1	58	4	27/02/2008	74	1	1	0	0
357	20.8607	0	-0.15	-0.32	0	#NULL!	0	0	1	0	0	0	0	0	1	0	0	0	1	0	1	12	4	2	37	0	51	3	24/06/2009	84	1	0	0	0
105	13.6662	1	-0.58	0.08	0	0	0	1	0	0	0	0	0	0	0	0	0	1	0	1	1	6	7	2	37.3	0	56	3	24/04/2008	79	1	0	0	0
132	2.43101	0	-1.14	-1.22	0	0	0	0	1	0	0	0	0	0	0	0	0	1	0	0	1	9	3	3	36.7	0	62	3	18/05/2008	86	1	0	0	0
167	17.3456	0	-1.47	-1.38	0	0	0	0	0	1	0	0	0	0	0	0	0	1	1	0	0	10	3	4	37.6	1	52	4	26/06/2008	71	1	0	0	1
81	5.71616	0	-0.86	-0.2	0	0	0	0	0	0	0	0	0	0	1	0	0	1	0	0	1	12	4	2	35.6	0	70	3	03/04/2008	81	1	0	0	0
13	4.86202	1	0.09	-0.28	0	0	0	0	0	0	0	0	0	0	1	0	0	1	0	1	1	7	4	2	36.3	0	62	1	01/03/2008	83	1	1	0	0
175	14.2904	1	-4	-1.26	0	0	0	0	0	0	0	0	0	0	1	1	0	1	1	1	1	10	4	2	37.9	1	58	3	02/07/2008	83	1	0	0	0
315	12.1551	0	-1.71	0.6	0	0	0	0	0	0	0	0	0	0	1	0	0	1	1	0	1	13	6	2	37.5	0	59	#NULL!	17/04/2009	85	1	0	0	0
159	8.47569	1	-0.45	0.24	0	0	0	0	0	0	0	0	0	0	1	0	0	1	0	0	1	6	3	2	37.9	1	56	1	19/06/2008	81	0	0	0	1
266	11.728	0	-2.51	-0.6	0	0	0	0	0	0	0	0	0	0	1	1	0	1	1	0	1	6	10	2	37	0	43	3	31/01/2009	68	1	0	0	0
92	8.7385	0	-1.23	-4.21	0	0	0	0	0	0	0	0	0	0	0	0	1	1	1	0	1	6	4	2	38.9	1	62	3	14/04/2008	82	1	0	0	0
106	37.8121	1	-1.48	#NULL!	0	0	0	0	0	0	0	0	0	0	0	0	#NULL!	0	1	1	1	6	4	1	37.5	0	65	3	25/04/2008	84	1	0	0	1
4	19.3495	1	1.25	1.35	0	0	0	0	0	0	0	0	0	0	0	0	0	0	1	0	0	9	5	3	36.4	0	48	#NULL!	27/02/2008	88	1	0	0	0
161	10.7096	1	0.39	-0.42	0	0	0	0	0	0	0	0	0	0	0	0	0	0	0	1	1	18	8	4	37.2	0	58	3	21/06/2008	80	1	0	0	0
131	3.94218	0	0.5	-1.72	0	0	0	0	0	0	0	0	0	0	0	0	0	1	1	1	1	6	4	2	38.1	1	56	3	16/05/2008	84	1	0	0	0
146	18.5611	1	-1.33	-0.72	0	0	0	0	0	0	0	0	0	0	0	0	0	0	1	0	0	6	4	2	36.9	0	50	2	04/06/2008	81	1	0	0	0
163	13.272	1	-2.67	-1.75	0	0	0	0	0	1	0	0	0	0	0	1	0	1	0	0	1	6	4	2	38.5	1	70	3	23/06/2008	67	1	0	0	0
1	6.60315	0	-0.9	0.36	#NULL!	#NULL!	#NULL!	#NULL!	#NULL!	#NULL!	#NULL!	#NULL!	#NULL!	#NULL!	#NULL!	0	0	1	1	1	0	7	3	1	37.8	1	58	#NULL!	26/02/2008	82	1	0	0	0
38	3.94218	0	-2.24	-8.97	#NULL!	#NULL!	#NULL!	#NULL!	#NULL!	#NULL!	#NULL!	#NULL!	#NULL!	#NULL!	#NULL!	1	#NULL!	1	1	0	0	6	3	1	37.5	0	62	2	11/03/2008	78	1	0	0	0
19	3.97503	1	0.61	-1.88	#NULL!	#NULL!	#NULL!	#NULL!	#NULL!	#NULL!	#NULL!	#NULL!	#NULL!	#NULL!	#NULL!	0	0	1	1	1	1	9	4	3	36.2	0	66	3	04/03/2008	73	1	0	0	0
18	14.1262	1	-0.59	-0.12	#NULL!	#NULL!	#NULL!	#NULL!	#NULL!	#NULL!	#NULL!	#NULL!	#NULL!	#NULL!	#NULL!	0	0	1	1	0	1	9	3	2	37.8	1	65	3	03/03/2008	78	1	0	0	0
3	24	0	-0.13	0.7	#NULL!	#NULL!	#NULL!	#NULL!	#NULL!	#NULL!	#NULL!	#NULL!	#NULL!	#NULL!	#NULL!	0	0	1	1	0	0	4	3	2	37	0	52	#NULL!	27/02/2008	65	1	1	0	0
51	8.08147	0	0.1	-0.73	0	0	0	0	0	0	0	0	0	0	1	0	0	1	1	0	1	12	6	3	36.5	0	58	4	18/03/2008	84	1	0	0	0
10	6.11038	1	-1.59	#NULL!	#NULL!	#NULL!	#NULL!	#NULL!	#NULL!	#NULL!	#NULL!	#NULL!	#NULL!	#NULL!	#NULL!	0	#NULL!	1	0	1	0	12	4	2	37.8	1	72	#NULL!	29/02/2008	75	1	1	0	0
30	12.0236	1	#NULL!	#NULL!	#NULL!	#NULL!	#NULL!	#NULL!	#NULL!	#NULL!	#NULL!	#NULL!	#NULL!	#NULL!	#NULL!	#NULL!	#NULL!	#NULL!	#NULL!	#NULL!	#NULL!	#NULL!	#NULL!	#NULL!	37.6	1	58	#NULL!	09/03/2008	89	1	0	0	0
12	13	0	-0.08	0.53	#NULL!	#NULL!	#NULL!	#NULL!	#NULL!	#NULL!	#NULL!	#NULL!	#NULL!	#NULL!	#NULL!	0	0	0	0	0	1	6	4	3	36.5	0	50	#NULL!	01/03/2008	83	#NULL!	#NULL!	#NULL!	#NULL!
16	2.26675	0	-0.69	#NULL!	#NULL!	#NULL!	#NULL!	#NULL!	#NULL!	#NULL!	#NULL!	#NULL!	#NULL!	#NULL!	#NULL!	0	#NULL!	1	1	0	1	15	6	3	36.7	0	52	#NULL!	02/03/2008	80	1	1	0	0
204	15.6373	0	-1.56	-1.53	0	0	0	0	0	0	0	0	0	0	0	0	0	1	1	0	0	6	4	3	39	1	58	4	26/09/2008	83	1	0	0	0
303	34.3955	1	0.78	1.28	0	0	0	0	0	0	0	0	0	0	1	0	0	0	1	0	0	9	4	1	38.1	1	50	3	11/03/2009	81	0	0	0	0
286	2.92378	0	-1.76	-2.26	0	0	0	1	1	0	0	0	0	0	1	0	1	1	0	1	1	16	4	2	37.7	1	59	1	18/02/2009	65	1	0	0	0
223	38.3377	0	-0.97	-1.3	0	0	0	1	0	0	0	0	0	0	1	0	0	0	1	1	1	12	4	4	36.5	0	56	3	18/11/2008	82	1	0	0	0
341	20.565	1	-1.57	-2.44	0	#NULL!	0	0	1	0	0	0	0	0	0	0	1	0	1	0	0	10	4	1	36.7	0	63	3	28/05/2009	80	1	1	0	0
334	4.00788	1	-2.33	-0.41	#NULL!	#NULL!	0	1	1	0	1	0	0	0	0	1	0	1	1	1	1	9	3	3	38.3	1	56	4	18/05/2009	77	1	0	0	0
65	3.64652	1	-1.77	-0.92	0	0	0	0	0	0	0	0	0	0	1	0	0	1	0	1	0	11	6	4	36.5	0	62	3	25/03/2008	63	1	0	0	1
46	6.83311	1	0.11	0.33	#NULL!	#NULL!	#NULL!	#NULL!	#NULL!	#NULL!	#NULL!	#NULL!	#NULL!	#NULL!	#NULL!	0	0	1	1	0	0	18	4	3	39.9	1	65	1	16/03/2008	73	0	1	0	0
239	4.89487	0	-0.56	0.21	0	0	0	0	0	0	0	0	0	0	0	0	0	1	1	0	0	6	3	2	37.3	0	54	3	04/12/2008	78	1	0	0	0
119	17.3456	0	0.01	-1.05	0	0	0	1	0	0	0	0	0	0	0	0	0	1	1	1	1	12	3	2	36.5	0	56	3	04/05/2008	80	1	0	0	0
41	2.46386	1	0.15	1.71	#NULL!	#NULL!	#NULL!	#NULL!	#NULL!	#NULL!	#NULL!	#NULL!	#NULL!	#NULL!	#NULL!	0	0	1	1	0	0	6	5	4	38	1	58	#NULL!	12/03/2008	74	1	0	0	1
37	12.8121	0	-0.96	-3.88	1	0	0	0	0	0	0	0	1	0	0	0	1	1	1	0	1	15	4	2	38	1	62	3	11/03/2008	80	1	0	0	1
96	2.26675	0	0.01	-0.67	0	0	0	0	0	0	0	0	0	0	0	0	0	1	0	0	1	6	5	1	37.5	0	52	3	18/04/2008	81	1	0	0	0
449	4.13929	1	-0.31	-0.32	1	#NULL!	0	1	0	0	0	0	0	0	1	0	0	1	1	0	1	12	4	3	37.3	0	55	#NULL!	20/04/2010	83	1	0	0	0
135	23.9488	0	-2.65	-2.43	0	0	0	1	0	0	0	0	0	0	0	1	1	0	1	0	0	6	6	4	37	0	44	3	20/05/2008	82	1	0	0	0
405	7.72011	1	-1.79	-2.21	0	#NULL!	0	0	0	1	1	0	0	0	0	0	1	1	0	0	0	1	4	1	37.1	0	69	3	12/12/2009	73	1	0	0	0
53	7.35874	0	-0.29	0.39	0	0	0	0	0	0	0	1	0	0	0	0	0	1	0	0	0	10	10	7	36.6	0	70	#NULL!	19/03/2008	89	1	0	0	0
117	24.0473	1	-0.89	0.34	0	0	0	0	0	0	0	0	0	0	0	0	0	0	1	1	1	6	5	4	36.5	0	49	3	03/05/2008	79	1	0	0	1
122	12.4836	1	-0.88	-0.97	0	0	0	0	0	0	0	0	0	0	0	0	0	0	1	1	1	6	3	2	36.5	0	54	3	08/05/2008	80	1	0	0	0
230	6.70171	0	-0.83	0.67	0	0	0	0	0	0	0	0	0	0	0	0	0	1	1	0	1	11	3	2	38	1	70	3	26/11/2008	75	1	0	0	0
225	20.8279	1	-0.9	-0.29	0	0	0	1	0	0	0	0	0	0	0	0	0	1	1	0	1	12	3	2	39	1	51	3	21/11/2008	81	1	0	0	1
40	9.16557	0	-0.54	-4.72	#NULL!	#NULL!	#NULL!	#NULL!	#NULL!	#NULL!	#NULL!	#NULL!	#NULL!	#NULL!	#NULL!	0	1	1	1	1	1	9	6	4	38	1	62	3	12/03/2008	78	1	0	0	0
29	9.55979	1	0.88	#NULL!	#NULL!	#NULL!	#NULL!	#NULL!	#NULL!	#NULL!	#NULL!	#NULL!	#NULL!	#NULL!	#NULL!	0	#NULL!	1	1	0	0	12	4	2	36.2	0	58	3	07/03/2008	84	1	0	0	0
421	7.55585	1	-0.37	0.83	0	#NULL!	0	0	0	0	0	0	0	0	1	0	0	1	#NULL!	0	0	6	4	3	38	1	65	3	28/01/2010	80	1	0	0	0
107	15.2103	0	-2.65	-1.11	0	0	0	0	0	1	0	0	0	0	0	1	0	1	0	1	1	6	3	2	37.5	0	58	4	26/04/2008	77	1	0	0	0
23	13.042	0	-2.05	-1.68	0	0	0	0	0	0	0	0	0	0	1	1	0	1	1	0	0	6	5	2	38.8	1	60	3	05/03/2008	64	1	1	0	0
393	16.2944	1	#NULL!	#NULL!	0	#NULL!	0	0	0	1	0	0	0	0	0	#NULL!	#NULL!	0	1	1	1	12	4	3	37.3	0	48	4	19/11/2009	71	1	1	0	1
20	10.8081	1	1.7	0.24	0	0	0	0	0	0	1	0	0	0	1	0	0	1	0	1	1	8	5	3	38.3	1	65	3	04/03/2008	66	1	1	0	0
28	8.70565	0	0.77	-4.45	0	0	0	0	0	0	0	0	0	0	1	0	1	1	1	0	1	6	4	1	36.7	0	44	3	08/03/2008	75	0	1	0	0
155	5.4205	1	-0.53	-0.72	0	0	0	0	1	0	0	0	0	0	0	0	0	1	1	1	1	6	9	2	37.8	1	65	3	13/06/2008	66	1	0	0	0
100	31.9317	0	-0.67	0.18	0	0	0	0	0	0	0	0	0	0	1	0	0	0	1	1	1	6	6	2	38.8	1	62	1	20/04/2008	80	1	0	0	1
110	2.20105	1	-0.5	-0.52	0	0	0	0	0	0	0	0	0	0	1	0	0	1	1	0	0	12	4	3	36	0	60	1	30/04/2008	65	1	0	0	0
52	3.08804	1	-1.61	-0.82	0	0	0	0	0	0	0	0	0	1	0	0	0	0	0	0	0	10	3	2	38.5	1	70	1	19/03/2008	64	0	0	0	0
111	18.6597	0	-1.11	1.16	0	0	0	0	0	0	0	0	0	0	1	0	1	1	1	1	1	15	3	1	40.5	1	62	3	30/04/2008	82	1	0	0	0
22	8.77135	1	-1.64	-3.38	#NULL!	#NULL!	#NULL!	#NULL!	#NULL!	#NULL!	#NULL!	#NULL!	#NULL!	#NULL!	#NULL!	0	1	1	1	0	1	6	7	3	37	0	78	3	05/03/2008	84	1	1	0	0
91	15.933	1	-2.13	-1.18	0	0	0	0	1	0	0	0	0	0	1	1	0	1	1	1	0	6	7	4	38.6	1	66	3	11/04/2008	82	1	0	0	1
215	51.2155	0	-1.16	-1.05	0	0	0	0	0	0	0	0	0	0	0	0	0	0	1	1	0	6	5	2	37.1	0	58	3	26/10/2008	75	1	0	0	1
69	15.2759	1	0.1	-2.83	#NULL!	#NULL!	#NULL!	#NULL!	#NULL!	#NULL!	#NULL!	#NULL!	#NULL!	#NULL!	#NULL!	0	1	1	1	0	1	12	4	2	37.1	0	51	3	27/03/2008	76	1	0	0	0
72	13.7648	1	-1.93	-0.22	#NULL!	#NULL!	#NULL!	#NULL!	#NULL!	#NULL!	#NULL!	#NULL!	#NULL!	#NULL!	#NULL!	0	0	1	1	0	1	4	5	2	37.6	1	63	4	28/03/2008	77	1	0	0	0
33	2.2339	0	1.42	0.47	1	0	0	1	0	0	0	0	1	0	1	0	0	1	0	0	0	6	6	3	36.6	0	60	3	10/03/2008	89	1	0	0	0
47	2.62812	1	0.13	#NULL!	1	0	0	0	0	0	0	0	0	0	1	0	#NULL!	1	1	0	1	17	12	7	36.7	0	66	3	17/03/2008	76	1	0	0	0
216	3.2523	0	-0.8	-1.25	0	0	0	0	0	0	0	0	0	0	1	0	0	1	1	0	0	6	5	2	37.1	0	54	1	10/11/2008	78	1	0	0	0
250	20.4665	0	-1.63	-1.22	0	0	0	0	0	0	0	0	0	0	0	0	0	0	1	0	0	6	4	1	38.3	1	58	#NULL!	09/01/2009	84	1	0	0	0
340	48.2589	1	-0.54	-0.21	0	0	0	0	1	0	0	0	0	0	0	0	0	0	1	1	1	9	4	5	38.5	1	56	3	27/05/2009	84	1	0	0	0
418	2.1682	1	-0.47	0.1	0	#NULL!	0	0	0	0	0	0	0	0	0	0	0	1	1	0	1	6	5	2	39	1	83	3	23/01/2010	57	1	0	0	0
371	4.3364	0	0.07	-0.81	0	#NULL!	0	0	0	0	0	0	0	0	0	0	0	1	0	0	1	6	3	3	37.5	0	60	1	26/08/2009	67	0	0	0	0
125	20.0394	1	-4.47	-2.79	1	0	0	0	0	0	0	0	0	0	1	1	1	0	1	0	1	#NULL!	#NULL!	#NULL!	36.4	0	42	#NULL!	12/05/2008	79	1	0	0	0
385	18.5282	0	-1.28	0.87	0	#NULL!	0	0	1	1	1	0	0	0	0	0	0	1	1	1	1	12	5	4	38	1	74	3	16/10/2009	71	1	0	0	0
156	14.7832	1	0.56	-1.29	0	0	0	0	0	0	0	0	0	1	0	0	0	1	1	1	1	15	3	2	39.5	1	70	#NULL!	15/06/2008	80	1	0	0	0
179	5.81472	0	-1.94	-1.2	0	0	0	0	0	0	0	0	0	0	1	0	0	1	#NULL!	0	1	12	5	1	37.1	0	56	1	10/07/2008	86	1	0	0	0
184	12.8121	0	-2.22	-2.75	0	0	0	0	0	0	0	0	0	0	1	1	1	1	0	1	1	9	8	3	36.7	0	64	3	18/07/2008	72	1	0	0	0
241	15.2103	1	-1.95	-0.4	0	0	0	0	0	0	0	0	0	0	1	0	0	1	1	0	0	12	4	3	37.5	0	97	3	08/12/2008	71	0	0	0	0
372	5.88042	0	-4.67	-0.75	0	#NULL!	0	0	0	1	0	0	0	0	0	1	0	0	0	1	1	6	8	3	37	0	63	4	29/08/2009	51	1	0	0	0
200	29.9934	0	0.95	0.67	0	0	0	0	0	0	0	0	0	0	0	0	0	0	1	0	0	16	3	2	36.2	0	67	3	12/09/2008	83	0	0	0	0
232	7.78581	0	-1.15	-1.13	0	0	0	0	0	0	0	0	0	0	0	0	0	1	0	0	1	12	7	3	37.5	0	60	3	27/11/2008	84	1	0	0	1
403	23.2589	0	-1.69	-1.34	0	#NULL!	0	0	0	0	0	0	0	0	0	0	0	0	1	0	1	6	5	5	38.6	1	47	3	09/12/2009	75	1	0	0	0
165	4.56636	0	0.48	0.06	0	0	0	0	0	0	0	0	0	0	0	0	0	1	0	0	1	6	4	2	35.6	0	70	3	23/06/2008	84	1	0	0	0
391	11.8265	1	-1.46	-0.06	0	#NULL!	0	0	0	1	0	0	0	1	0	0	0	0	1	0	1	6	6	4	38.2	1	60	3	17/11/2009	89	0	0	0	0
253	3.41656	1	-2.03	-5.31	1	0	0	0	0	0	0	0	0	0	0	1	#NULL!	1	1	1	1	12	5	3	38	1	60	3	14/01/2009	60	1	0	0	0
382	17.9369	1	0.02	0.49	0	#NULL!	0	0	1	1	0	0	0	0	0	0	0	1	1	0	0	10	4	1	36.7	0	45	3	26/10/2009	48	1	0	0	0
336	4.00788	1	-2.63	-1.62	0	0	0	0	1	0	0	0	0	0	0	1	0	1	1	1	1	5	4	1	37.5	0	65	3	19/05/2009	67	1	0	0	0
424	5.51905	1	-2.06	-5.1	0	#NULL!	0	0	0	0	0	0	0	0	1	1	#NULL!	0	0	0	0	9	3	1	38.3	1	60	4	01/02/2010	83	1	0	0	0
304	4.20499	0	1.83	0.28	#NULL!	#NULL!	0	0	0	0	0	0	0	0	0	0	0	1	1	0	1	12	5	2	37.5	0	65	3	13/03/2009	70	1	0	0	1
25	9.23128	0	-1.54	-0.39	0	0	0	0	0	0	0	0	0	0	1	0	0	1	0	0	0	8	7	2	38.3	1	55	3	07/03/2008	74	1	0	0	0
413	12.5493	0	-0.42	-0.06	0	#NULL!	0	0	0	0	0	0	0	0	0	0	0	1	0	1	1	10	5	2	38.2	1	73	3	17/01/2010	79	1	0	0	1
77	2.59527	1	-0.59	-0.51	1	0	0	0	0	0	0	0	0	0	1	0	0	1	1	1	0	9	5	4	38	1	60	3	30/03/2008	88	1	0	0	0
305	9.00131	0	-0.78	1.63	0	0	0	1	0	0	0	0	0	0	1	0	0	1	1	1	0	11	6	5	37.5	0	62	1	16/03/2009	74	1	0	0	0
226	5.71616	0	-0.74	-1.23	0	0	0	1	0	0	0	0	0	0	1	0	0	1	0	1	1	12	2	2	37.1	0	53	1	23/11/2008	82	1	0	0	0
169	10.184	0	-3.02	-0.09	0	0	0	0	0	0	0	0	0	1	0	1	0	1	0	0	1	10	6	2	37.3	0	57	3	27/06/2008	75	1	0	0	0
133	4.96058	0	-0.23	-2.89	0	0	0	0	0	0	0	0	0	0	1	0	1	1	1	0	0	6	11	4	37.8	1	54	2	19/05/2008	68	1	0	0	0
76	3.81078	1	-0.05	-1.87	0	0	0	0	0	0	0	0	0	0	0	0	0	1	1	0	1	6	8	2	37.2	0	64	3	29/03/2008	74	1	0	0	0
196	3.51511	0	0.37	-3.8	0	0	0	0	0	0	0	0	0	0	0	0	1	1	1	1	1	5	4	2	36.8	0	62	1	01/09/2008	79	1	0	0	1
60	13.929	1	-1.98	-1	0	0	0	0	0	0	0	0	0	0	0	0	0	1	1	1	1	12	4	2	36.7	0	50	1	24/03/2008	87	#NULL!	0	0	0
252	37.0894	1	-1.84	-0.29	1	0	0	0	0	0	0	0	0	0	0	0	0	0	0	0	1	6	6	2	39.7	1	60	4	13/01/2009	81	1	0	0	0
312	5.71616	0	-2.02	-0.6	0	0	0	1	1	1	0	0	0	0	0	1	0	1	#NULL!	0	1	10	4	1	39	1	68	4	31/03/2009	78	1	0	0	0
143	31.9974	1	-1.08	-0.58	0	0	0	1	0	0	0	0	1	0	1	0	0	0	1	0	1	6	4	1	36.8	0	65	4	29/05/2008	75	1	0	0	0
193	6.07753	0	-1.71	-1.94	0	0	0	1	0	0	0	0	0	1	1	0	0	1	1	0	0	9	6	4	36.5	0	51	3	31/07/2008	80	1	0	0	0
274	9.23128	1	-0.87	-2.03	0	0	0	0	1	0	0	1	0	1	0	0	1	1	1	0	0	12	3	4	36.5	0	56	3	08/02/2009	83	1	0	0	0
273	20.3351	0	-4.74	-2.81	0	0	0	1	0	0	0	0	0	0	1	1	1	0	1	1	1	15	3	3	38.5	1	65	3	06/02/2009	81	1	1	0	0
294	2.85808	1	-0.97	-2.32	0	0	0	1	0	0	0	0	0	0	1	0	1	1	1	0	0	9	8	9	38.1	1	68	1	01/03/2009	75	1	0	0	0
227	18.4954	1	-3.38	-1.8	0	0	0	1	0	0	0	0	0	0	1	1	0	1	1	0	0	5	6	2	37.3	0	89	1	23/11/2008	83	1	0	0	0
326	20.6636	0	-0.86	-0.12	0	0	0	1	0	0	0	0	0	0	1	0	0	0	0	0	1	12	5	4	38	1	61	3	10/05/2009	80	1	0	0	0
231	9.19842	1	-0.86	1.04	0	0	0	1	0	0	0	0	0	0	1	0	0	1	1	0	1	6	5	3	35.2	0	63	1	27/11/2008	85	1	0	0	0
337	23.0946	0	-3.17	-1.88	0	0	0	0	1	0	0	0	0	0	1	1	0	0	1	0	1	14	7	7	39.4	1	63	4	20/05/2009	84	1	0	0	0
279	7.06308	1	-2.26	-0.64	0	0	0	0	0	1	0	0	0	0	1	1	0	1	0	0	0	6	3	1	37.8	1	60	1	12/02/2009	79	0	1	0	1
190	9.59264	0	-1.56	-4.69	0	0	0	0	0	0	0	0	0	1	1	0	1	0	1	0	0	9	3	4	38.3	1	58	3	24/07/2008	83	1	0	0	1
348	8.90276	1	0.55	0.75	0	#NULL!	0	0	1	0	0	0	0	0	1	0	0	1	1	0	1	8	4	1	36.6	0	53	4	12/06/2009	83	1	0	0	0
404	19.6123	1	-2.3	-0.47	0	#NULL!	0	0	1	0	0	0	0	0	1	1	0	1	1	1	1	8	4	2	36.4	0	41	3	09/12/2009	79	1	0	0	0
297	19.8423	1	-0.47	0.25	0	0	0	1	0	0	0	0	0	0	0	0	0	1	1	1	1	17	4	3	37.5	0	56	3	05/03/2009	81	0	0	0	1
218	11.5637	1	-0.71	-0.78	0	0	0	1	0	0	0	0	0	0	0	0	0	0	1	1	1	3	3	2	36.8	0	56	4	12/11/2008	76	1	0	0	0
43	14.2576	1	-0.13	-3.15	0	0	0	1	0	0	0	0	0	0	0	0	1	1	1	1	1	15	5	2	37.8	1	65	3	14/03/2008	74	1	0	0	0
246	24.7372	0	-3.37	-2.01	0	0	0	1	0	0	0	0	0	0	0	1	1	1	1	1	1	6	5	2	37.7	1	48	3	20/12/2008	66	1	1	1	0
89	23.3574	1	-1.08	0.28	0	0	0	1	0	0	0	0	0	0	0	0	0	0	1	0	1	9	3	1	39	1	62	3	09/04/2008	75	1	0	0	0
244	9.65834	1	-1.64	-0.72	0	0	0	0	1	0	0	0	0	0	0	0	0	0	1	1	1	12	6	5	37.4	0	50	3	13/12/2008	82	1	0	0	0
222	19.5138	0	-2.08	-3.28	0	0	0	0	1	0	0	0	0	0	0	1	1	0	0	1	1	8	4	2	38.5	1	58	3	19/11/2008	70	1	0	0	1
318	17.2799	0	-1.36	-2.54	0	0	0	0	1	0	0	0	0	0	0	0	1	0	1	0	0	12	4	4	37.1	0	53	3	21/04/2009	77	1	0	0	0
136	10.8738	1	-2.24	-2.53	0	0	0	0	0	0	0	0	0	1	0	1	1	1	1	0	0	9	4	1	36.5	0	51	3	20/05/2008	82	1	1	0	0
116	21.1235	1	-1.55	-1.26	0	0	0	0	0	0	0	0	0	1	0	0	0	1	1	0	1	6	7	9	37.2	0	65	3	02/05/2008	78	1	0	0	0
270	27.6938	1	-3.16	-0.23	0	0	0	0	0	0	0	0	0	0	1	1	0	1	1	0	0	6	5	3	38.8	1	55	3	03/02/2009	75	1	0	0	1
272	18.4297	0	-3.69	-2.51	0	0	0	0	0	0	0	0	0	0	1	1	1	0	1	0	0	8	4	3	39	1	80	4	06/02/2009	77	1	0	0	0
285	24.5072	0	-0.72	0.61	0	0	0	0	0	0	0	0	0	0	1	0	0	0	1	0	0	13	5	5	37	0	52	3	15/02/2009	56	1	0	0	0
62	10.5782	1	-1.27	-0.43	0	0	0	0	0	0	0	0	0	0	1	0	0	0	0	0	0	9	5	2	38.5	1	60	3	24/03/2008	79	1	0	0	0
87	4.36925	0	1.69	-0.58	0	0	0	0	0	0	0	0	0	0	1	0	0	1	1	1	1	9	4	2	38.8	1	65	2	08/04/2008	82	1	0	0	0
157	5.19054	0	0.6	0.63	0	0	0	0	0	0	0	0	0	0	1	0	0	1	1	0	0	9	4	2	37.2	0	58	3	16/06/2007	80	1	0	0	0
149	9.09987	1	-0.93	-0.34	0	0	0	0	0	0	0	0	0	0	1	0	0	0	1	0	1	12	8	3	37.8	1	80	3	07/06/2008	80	1	0	0	0
126	4.43495	1	0	-1.67	0	0	0	0	0	0	0	0	0	0	1	0	0	1	1	1	1	6	4	2	37.8	1	62	3	14/05/2008	80	1	0	0	0
127	2.2339	1	0.7	0.4	0	0	0	0	0	0	0	0	0	0	1	0	0	1	0	0	0	6	6	2	36.5	0	62	1	14/05/2008	72	1	0	0	0
317	2.95664	1	-0.76	-2.58	0	0	0	0	0	0	0	0	0	0	1	0	1	1	0	0	1	3	3	1	38	1	60	1	20/04/2009	72	1	0	0	0
299	18.9882	1	-2.19	-1.9	0	0	0	0	0	0	0	0	0	0	1	1	0	0	1	1	1	14	5	2	38	1	72	4	06/03/2009	85	1	0	0	1
118	5.74901	0	-1.76	-5.95	0	0	0	0	0	0	0	0	0	0	1	0	#NULL!	1	1	0	0	16	4	1	37.2	0	54	4	04/05/2008	82	1	0	0	0
354	14.3561	0	-1.12	-0.4	0	#NULL!	0	0	1	0	0	0	0	0	0	0	0	1	0	0	0	12	5	3	36.5	0	58	3	22/06/2009	76	1	0	0	0
347	37.2865	0	0.29	-0.6	0	#NULL!	0	0	0	0	0	1	0	0	0	0	0	0	1	0	0	7	7	5	38.5	1	52	3	11/05/2009	79	1	0	0	0
412	52.1354	0	-1.06	-1.94	0	#NULL!	0	0	0	0	0	0	0	1	0	0	0	0	1	0	0	9	10	6	36.8	0	48	4	14/01/2010	79	1	0	0	0
407	2.98949	0	0.48	1.02	0	#NULL!	0	0	0	0	0	0	0	0	1	0	0	1	0	1	1	8	5	2	37.3	0	87	3	05/01/2010	79	0	0	0	1
257	18.8568	1	-1.82	0.11	0	0	0	0	0	0	0	0	0	0	0	0	0	0	1	1	1	12	3	1	37.4	0	62	3	18/01/2009	80	1	0	0	0
308	29.205	1	-2.51	-0.96	0	0	0	0	0	0	0	0	0	0	0	1	0	0	1	0	0	7	5	2	38.9	1	43	3	20/03/2009	81	1	0	0	0
103	6.53745	0	-1.99	-0.96	0	0	0	0	0	0	0	0	0	0	0	0	0	1	1	1	0	10	6	3	38	1	72	3	21/04/2008	84	1	0	0	0
151	50.887	1	#NULL!	0.02	0	0	0	0	0	0	0	0	0	0	0	#NULL!	0	0	1	0	0	8	4	2	38.3	1	60	3	09/06/2008	76	1	0	0	0
98	2.79238	1	-1.51	-5.51	0	0	0	0	0	0	0	0	0	0	0	0	#NULL!	0	1	1	1	12	3	2	37	0	56	1	19/04/2008	82	1	0	0	0
224	35.0526	0	-0.12	0.55	0	0	0	0	0	0	0	0	0	0	0	0	0	0	1	0	1	12	3	1	37.3	0	46	1	19/11/2008	75	1	0	0	0
199	21.4192	1	-1.49	0.32	0	0	0	0	0	0	0	0	0	0	0	0	0	0	1	0	0	10	4	3	40.5	1	43	3	12/09/2008	84	0	0	0	0
209	27.8252	0	-0.36	-1.65	0	0	0	0	0	0	0	0	0	0	0	0	0	0	1	1	1	12	4	5	38.8	1	48	4	14/10/2008	86	1	0	0	0
152	13.3706	0	-1.09	0.46	0	0	0	0	0	0	0	0	0	0	0	0	0	1	0	0	0	9	4	3	38.4	1	48	4	10/06/2008	86	1	0	0	0
208	18.364	1	-1.08	-0.51	0	0	0	0	0	0	0	0	0	0	0	0	0	1	1	0	0	8	7	2	38	1	56	4	06/10/2008	84	1	0	0	0
383	25.1314	0	-1.89	-0.95	0	#NULL!	0	0	0	0	0	0	0	0	0	0	0	0	0	0	0	6	4	4	36.8	0	43	3	16/10/2009	83	1	0	0	0
397	55.7162	1	-1.17	#NULL!	0	#NULL!	0	0	0	0	0	0	0	0	0	0	#NULL!	0	1	0	0	12	5	2	37.8	1	60	3	25/11/2009	81	1	0	0	0
388	2.66097	0	0.02	#NULL!	0	#NULL!	0	0	0	0	0	0	0	0	0	0	#NULL!	1	1	0	0	12	3	1	36.8	0	55	3	11/11/2009	80	1	0	0	0
376	6.4389	0	-2.62	-0.29	0	#NULL!	0	0	0	0	0	0	0	0	0	1	0	1	1	1	1	9	5	6	36.8	0	59	1	26/09/2009	74	0	0	0	1
377	3.48226	0	-0.22	-2.45	0	#NULL!	0	0	0	0	0	0	0	0	0	0	1	1	1	0	1	12	4	2	37.8	1	68	#NULL!	26/09/2009	81	1	0	0	0
380	29.3036	1	-1.79	-1.6	0	#NULL!	0	0	0	0	0	0	0	0	0	0	0	1	1	0	0	12	3	3	37.2	0	45	4	06/10/2009	85	1	0	0	0
58	12.7135	1	-1.62	-0.22	1	0	0	0	0	0	0	0	0	0	1	0	0	0	0	1	1	12	4	5	36.3	0	56	3	22/03/2008	77	1	0	0	0
442	11.4652	0	-2.08	-1.8	1	#NULL!	0	1	1	0	0	0	0	1	1	1	0	1	1	0	0	9	8	5	37.5	0	54	3	23/03/2010	82	1	0	0	0
255	9.85545	0	-0.89	2.97	1	0	0	0	1	1	0	0	0	0	0	0	0	1	1	0	1	8	11	5	37.3	0	54	3	15/01/2009	75	1	0	0	0
367	50.3285	0	-2.53	-1.99	1	#NULL!	0	0	1	0	0	0	0	0	0	1	0	1	1	1	1	14	4	6	38	1	45	3	11/08/2009	79	1	0	0	0
437	12.9106	1	0.39	#NULL!	1	#NULL!	0	0	0	0	0	0	0	0	1	0	#NULL!	1	1	0	0	10	5	2	37	0	64	#NULL!	10/03/2010	73	1	0	0	0
90	9.8226	0	-0.57	-0.06	1	0	0	0	0	0	0	0	0	0	0	0	0	1	1	0	0	12	5	6	37.2	0	51	3	11/04/2008	78	1	0	0	0
300	8.83706	1	-1.3	-1.89	0	0	0	1	1	0	0	0	0	0	1	0	0	1	1	0	0	6	5	4	38.5	1	58	3	07/03/2009	76	1	1	0	0
183	6.04468	0	-0.81	-0.62	0	0	0	1	0	0	0	0	0	1	1	0	0	1	1	1	0	18	5	3	36.6	0	56	3	16/07/2008	86	1	0	0	0
188	2.95664	0	0	-2.55	0	0	0	0	0	0	0	0	0	1	1	0	1	1	1	0	0	11	3	2	36.3	0	60	4	24/07/2008	83	1	0	0	0
375	7.98292	1	-0.11	-0.53	0	#NULL!	0	1	0	0	1	0	0	0	0	0	0	1	#NULL!	1	0	9	7	4	36.8	0	50	4	24/09/2009	83	1	1	0	0
440	49.2773	1	-0.91	-0.68	0	#NULL!	0	1	0	0	0	0	0	0	1	0	0	0	1	0	1	6	2	2	37.7	1	46	3	17/03/2010	82	1	0	0	0
446	22.8975	1	-2.38	-0.82	0	#NULL!	0	1	0	0	0	0	0	0	1	1	0	1	1	1	1	6	3	2	37.2	0	50	2	06/04/2010	84	1	0	0	0
210	9.39553	0	-1.27	0.21	0	0	0	1	0	0	0	0	0	0	0	0	0	1	1	1	1	16	4	3	38.4	1	62	3	15/10/2008	82	0	0	0	1
325	30.092	1	-0.72	-2.02	0	0	0	1	0	0	0	0	0	0	0	0	1	0	1	1	1	12	5	4	38.1	1	58	3	09/05/2009	78	1	0	0	0
324	6.34034	1	-1.73	-1.09	0	0	0	1	0	0	0	0	0	0	0	0	0	1	1	1	1	18	3	2	37	0	56	1	08/05/2009	73	1	0	0	1
332	6.86597	1	-0.02	-0.83	0	0	0	0	1	0	0	0	0	0	0	0	0	1	1	0	0	6	4	2	37	0	52	#NULL!	14/05/2009	71	1	0	0	1
338	8.14718	0	-0.97	-0.73	0	0	0	0	0	0	0	1	0	0	0	0	0	1	1	0	0	12	15	5	38	1	56	3	25/05/2009	82	1	0	0	0
154	5.5519	1	-0.11	-0.19	0	0	0	0	0	0	0	0	0	1	0	0	0	0	1	1	0	6	3	1	36.8	0	54	3	12/06/2008	78	1	1	0	0
235	36.1038	1	-0.37	0	0	0	0	0	0	0	0	0	0	0	1	0	0	0	1	1	1	6	8	4	38.2	1	54	3	28/11/2008	84	1	0	0	0
395	21.2221	0	-1.92	0.03	0	#NULL!	0	0	1	0	0	0	0	0	0	0	0	0	1	0	1	12	3	2	37.4	0	43	4	21/11/2009	82	1	0	0	1
384	31.2089	0	-3.58	-1.17	0	#NULL!	0	0	1	0	0	0	0	0	0	1	0	0	1	#NULL!	1	9	6	5	38.9	1	63	3	26/10/2009	82	1	0	0	0
352	6.76741	0	-3.9	-2.68	0	#NULL!	0	0	0	0	0	1	0	0	0	1	1	0	0	1	0	10	5	2	37.4	0	63	3	18/06/2009	77	0	1	0	1
398	28.6794	0	-0.97	-1.7	0	#NULL!	0	0	0	0	0	1	0	0	0	0	0	1	0	0	1	12	4	3	38.4	1	63	3	27/11/2009	72	1	1	0	0
342	4.63206	1	-0.8	-0.51	0	#NULL!	0	0	0	0	0	0	0	0	1	0	0	1	1	0	0	12	25	6	37.7	1	56	3	02/06/2009	83	1	0	0	0
430	2.69382	1	-0.97	-4.53	0	#NULL!	0	0	0	0	0	0	0	0	1	0	1	1	1	0	1	8	3	2	37	0	60	#NULL!	18/02/2010	78	1	1	0	0
427	26.7411	0	-2.55	-1.8	0	#NULL!	0	0	0	0	0	0	0	0	1	1	0	1	0	0	0	6	4	2	38	1	59	3	01/02/2010	79	1	0	0	0
242	5.61761	1	-1.98	-1.4	0	0	0	0	0	0	0	0	0	0	0	0	0	1	1	1	1	15	2	1	39	1	68	3	09/12/2008	83	1	0	0	0
240	7.85151	0	0.67	-0.64	0	0	0	0	0	0	0	0	0	0	0	0	0	1	1	1	1	10	7	3	38.9	1	68	3	07/12/2008	82	1	0	0	0
82	9.42838	1	-3.45	-4.2	0	0	0	0	0	0	0	0	0	0	0	1	1	1	0	0	1	7	2	2	38	1	60	2	04/04/2008	74	1	0	0	0
233	56.1104	0	-1.17	-1.5	0	0	0	0	0	0	0	0	0	0	0	0	0	0	1	0	1	14	6	2	38.8	1	59	1	27/11/2008	76	1	0	0	1
307	10.4468	0	-1.99	-0.76	0	0	0	0	0	0	0	0	0	0	0	0	0	1	1	0	1	12	4	4	36.5	0	56	3	19/03/2009	80	1	0	0	0
350	4.96058	0	0.76	-1.06	0	#NULL!	0	0	0	0	0	0	0	0	0	0	0	1	1	1	0	6	3	2	38.5	1	62	1	17/06/2009	81	1	0	0	0
409	8.01577	0	0.32	-0.46	0	#NULL!	0	0	0	0	0	0	0	0	0	0	0	1	1	1	0	9	3	2	36.4	0	61	3	08/01/2010	77	0	0	0	1
429	3.44941	0	-1.54	-5.76	0	#NULL!	0	0	0	0	0	0	0	0	0	0	#NULL!	1	1	0	0	0	6	2	37.1	0	56	4	17/02/2010	83	1	0	0	0
415	18.6268	0	-0.18	-0.07	0	#NULL!	0	0	0	0	0	0	0	0	1	0	0	1	1	0	1	3	4	4	39.1	1	57	3	20/01/2010	80	1	0	0	0
55	19.7109	0	-1.72	-3.65	#NULL!	#NULL!	#NULL!	#NULL!	#NULL!	#NULL!	#NULL!	#NULL!	#NULL!	#NULL!	#NULL!	0	1	0	1	0	1	14	6	3	38.3	1	59	3	20/03/2008	62	1	0	0	1
54	25.3614	1	-0.7	-1.32	#NULL!	#NULL!	#NULL!	#NULL!	#NULL!	#NULL!	#NULL!	#NULL!	#NULL!	#NULL!	#NULL!	0	0	0	0	0	0	11	4	2	35.4	0	45	3	19/03/2008	83	1	0	0	1
57	8.14718	0	-1.92	-1.13	#NULL!	#NULL!	#NULL!	#NULL!	#NULL!	#NULL!	#NULL!	#NULL!	#NULL!	#NULL!	#NULL!	0	0	1	0	1	0	12	4	2	39.2	1	60	3	22/03/2008	56	1	0	0	0
420	22.5033	0	-0.11	0.44	#NULL!	#NULL!	#NULL!	#NULL!	#NULL!	#NULL!	#NULL!	#NULL!	#NULL!	#NULL!	#NULL!	0	0	0	1	0	1	6	5	4	38.1	1	45	3	15/10/2009	85	1	0	0	0
67	9.46124	1	-1.81	-0.12	#NULL!	#NULL!	#NULL!	#NULL!	#NULL!	#NULL!	#NULL!	#NULL!	#NULL!	#NULL!	#NULL!	0	0	1	1	0	0	#NULL!	6	4	38.9	1	54	3	26/03/2008	78	1	0	0	0
39	3.318	1	-0.63	-5.02	#NULL!	#NULL!	#NULL!	#NULL!	#NULL!	#NULL!	#NULL!	#NULL!	#NULL!	#NULL!	#NULL!	0	#NULL!	1	1	0	1	12	3	1	39.5	1	60	1	11/03/2008	78	1	0	0	0
368	13.7976	1	-1.47	-3.66	0	#NULL!	0	0	1	1	0	0	0	0	0	0	1	1	0	0	1	4	2	1	36.8	0	60	3	13/08/2009	80	1	1	0	1
423	32.4901	1	-0.58	-1.4	#NULL!	#NULL!	#NULL!	#NULL!	#NULL!	#NULL!	#NULL!	#NULL!	#NULL!	#NULL!	#NULL!	0	0	0	1	1	0	16	3	3	38.9	1	56	1	07/01/2010	80	1	0	0	0
386	34.4284	0	0.43	0.01	0	#NULL!	0	0	1	0	0	0	0	0	0	0	0	0	0	0	1	9	9	3	37	0	60	3	26/10/2009	70	1	0	0	0
104	3.28515	1	-1.78	-2.67	0	0	0	0	0	0	0	0	0	0	0	0	1	0	1	0	0	#NULL!	#NULL!	#NULL!	36.5	0	75	3	23/04/2008	78	1	0	0	0
170	44.8752	1	-0.9	-1.69	0	0	0	0	0	0	0	0	0	0	0	0	0	0	1	0	1	6	4	1	37.9	1	68	2	27/06/2008	84	1	0	0	0
444	4.99343	1	2.03	0.61	0	#NULL!	0	1	1	0	0	0	0	0	1	0	0	1	1	0	0	6	5	1	37	0	58	3	31/03/2010	79	1	0	0	0
329	11.7937	0	-2.53	-1.94	0	0	0	0	1	0	0	0	0	0	1	1	0	0	1	1	1	13	4	3	37.6	1	56	3	13/05/2009	58	1	1	0	0
109	4.00788	1	-0.89	-0.61	0	0	0	1	0	0	0	0	0	0	0	0	0	1	1	1	#NULL!	12	7	3	37.4	0	65	3	28/04/2008	79	1	0	0	0
182	4.99343	0	-1.65	0.06	0	0	0	0	0	0	0	0	0	1	0	0	0	1	0	1	1	12	6	4	37.1	0	52	4	16/07/2008	79	1	0	0	0
291	14.3561	0	-0.93	-2.17	0	0	0	0	0	0	0	0	0	0	0	0	1	1	1	0	0	12	4	3	38.1	1	58	3	23/02/2009	83	1	0	0	0
34	5.91327	1	-1.08	-0.43	#NULL!	#NULL!	#NULL!	#NULL!	#NULL!	#NULL!	#NULL!	#NULL!	#NULL!	#NULL!	#NULL!	0	0	1	0	0	0	9	4	3	35.9	0	64	2	10/03/2008	38	#NULL!	#NULL!	#NULL!	#NULL!
160	14.0604	1	-4.08	-4.04	0	0	0	1	0	0	0	0	0	0	0	1	1	1	1	0	0	10	5	3	38.8	1	66	3	21/06/2008	78	1	0	0	0
416	3.54796	1	-1.55	-2.93	0	#NULL!	0	0	0	0	0	0	0	0	1	0	1	1	1	0	0	9	6	3	37.1	0	62	4	21/01/2010	65	1	0	0	0
114	11.0381	1	0.08	-2.76	0	0	0	1	0	0	0	0	0	0	0	0	1	0	1	1	1	14	6	2	39.1	1	59	3	01/05/2008	86	1	0	0	0
213	7.98292	1	-0.8	0.67	0	0	0	0	0	0	0	0	0	0	0	0	0	1	0	1	0	6	4	2	37	0	65	3	23/10/2008	58	1	0	0	0
66	9.00131	1	-0.11	0.37	1	0	0	0	0	0	0	0	0	0	0	0	0	1	1	1	1	18	5	2	36	0	60	3	26/03/2008	71	1	0	0	1
290	12.2536	0	-3.71	-2.45	0	0	0	1	0	0	0	0	0	0	1	1	1	1	1	0	1	4	4	1	37.8	1	70	3	21/02/2009	84	1	0	0	0
187	2.95664	0	0.64	0.3	0	0	0	0	0	0	0	0	0	1	1	0	0	1	1	1	1	9	8	1	36.4	0	58	3	22/07/2008	82	1	0	0	0
68	8.11432	1	-0.17	-0.48	0	0	0	0	0	0	0	0	0	0	1	0	0	0	0	1	1	9	4	1	36.3	0	75	3	27/03/2008	77	1	0	0	0
316	7.12878	1	-1.49	0.11	0	0	0	0	1	0	0	0	0	0	1	0	0	1	1	1	0	6	4	1	40	1	57	#NULL!	18/04/2009	85	0	1	0	0
124	17.7727	0	-2.66	-4.27	0	0	0	0	0	0	0	0	0	0	1	1	1	0	1	1	1	12	4	2	39	1	58	1	10/05/2008	58	0	0	0	1
202	14.6846	1	-1.47	-0.61	1	0	0	1	1	0	0	0	0	0	0	0	0	1	1	1	1	19	3	6	38	1	50	4	24/09/2008	80	0	0	0	0
433	2.75953	0	-2.49	-4.4	1	#NULL!	0	1	0	0	0	0	0	0	1	1	1	1	1	0	1	#NULL!	#NULL!	#NULL!	38	1	60	4	26/02/2010	79	1	0	0	0
448	22.569	1	-0.97	-1.61	1	#NULL!	0	1	0	0	0	0	0	0	1	0	0	0	0	0	0	#NULL!	4	2	38.3	1	56	1	13/04/2010	82	1	1	0	0
410	4.4021	1	1.29	0.47	1	#NULL!	0	0	0	1	1	0	0	0	0	0	0	1	1	0	1	5	5	1	36.8	0	75	1	14/01/2010	72	1	0	0	0
284	8.40999	1	0.34	-1.47	1	0	0	1	0	0	0	0	0	0	0	0	0	1	1	1	1	6	4	3	36.5	0	56	3	14/02/2009	81	1	0	0	0
140	48.4231	1	-0.28	-3.01	1	0	0	1	0	0	0	0	0	0	0	0	1	0	1	0	1	6	3	3	36.7	0	48	1	23/05/2008	86	1	0	0	0
339	38.7976	0	-1.16	-1.24	1	0	0	0	1	0	0	0	0	0	0	0	0	0	1	1	1	12	5	3	36.6	0	56	4	26/05/2009	84	1	0	0	0
168	11.4652	1	-2.59	-0.4	1	0	0	0	0	0	0	0	0	1	0	1	0	1	1	0	1	5	6	4	37.8	1	56	3	27/06/2008	70	1	0	0	0
79	11.0381	1	-0.32	1.97	1	0	0	0	0	0	0	0	0	0	1	0	0	1	1	0	0	12	4	4	37	0	49	3	03/04/2008	76	1	0	0	1
211	16.5572	1	-2.66	-1.78	1	0	0	0	0	0	0	0	0	0	1	1	0	1	0	0	0	14	6	4	38.4	1	47	3	18/10/2008	78	1	0	0	0
378	10.7424	0	-0.88	0.12	1	#NULL!	0	0	1	0	0	0	0	0	0	0	0	1	0	0	0	1	5	5	37.7	1	60	3	27/09/2009	84	1	0	0	0
148	20.6307	0	-1.56	-0.71	1	0	0	0	0	0	0	0	0	0	0	0	0	0	1	0	1	12	3	2	37.7	1	48	#NULL!	07/06/2008	78	1	0	0	0
374	8.90276	0	-1.64	-0.95	1	#NULL!	0	0	0	0	0	0	0	0	0	0	0	1	0	0	0	6	3	1	36.5	0	51	3	10/09/2009	80	1	0	0	1
75	49.4087	1	-1.17	0.1	0	0	1	0	0	0	0	0	0	0	0	0	0	0	1	0	0	11	3	1	37.5	0	47	4	29/03/2008	89	0	0	0	0
158	11.3666	1	-3.85	-1.04	0	0	0	1	1	0	0	0	0	0	1	1	0	0	1	1	1	6	6	3	37.6	1	58	3	18/06/2008	68	1	0	0	0
314	5.97898	1	0.35	0.46	0	0	0	1	0	1	0	0	0	0	1	0	0	1	1	1	0	9	4	1	38	1	52	3	15/04/2009	84	1	0	0	0
445	5.38765	0	-0.07	-0.77	0	#NULL!	0	1	0	0	0	0	0	1	1	0	0	1	1	0	1	10	3	2	36.8	0	56	3	31/03/2010	82	1	0	0	0
220	17.3456	1	-0.23	0.14	0	0	0	1	0	0	0	0	0	0	1	0	0	0	0	0	0	6	3	2	38.1	1	47	3	14/11/2008	82	1	0	0	0
306	3.67937	1	-1.64	-0.34	0	0	0	1	0	0	0	0	0	0	1	0	0	1	1	1	1	16	8	3	37.8	1	64	3	18/03/2009	82	1	0	0	0
123	13.929	1	-0.05	0.96	0	0	0	1	0	0	0	0	0	0	1	0	0	1	1	0	1	#NULL!	5	5	37	0	50	2	09/05/2008	79	1	0	0	0
298	4.86202	0	-0.3	0.15	0	0	0	1	0	0	0	0	0	0	1	0	0	0	1	1	1	5	3	1	37.8	1	80	3	05/03/2009	81	1	0	0	1
73	10.2168	1	-0.69	1.25	0	0	0	1	0	0	0	0	0	0	1	0	0	1	0	0	1	12	6	4	38	1	64	3	28/03/2008	50	1	0	0	0
288	22.6018	1	-5.55	-2.48	0	0	0	1	0	0	0	0	0	0	1	1	1	0	1	1	1	9	4	6	39	1	65	3	18/02/2009	62	1	0	0	1
86	47.5361	1	-2.25	-2.9	0	0	0	0	1	0	0	0	0	0	1	1	1	0	1	0	1	12	3	3	37.6	1	64	3	08/04/2008	80	1	0	0	0
295	22.339	0	-2.86	-1.42	0	0	0	0	1	0	0	0	0	0	1	1	0	0	1	0	0	6	4	4	38.9	1	56	4	04/03/2009	85	1	0	0	0
321	9.49409	0	-1.19	-1.66	0	0	0	0	1	0	0	0	0	0	1	0	0	1	1	0	1	12	4	4	37	0	54	3	27/04/2009	82	1	0	0	0
283	27.3325	1	-2.08	-2.3	0	0	0	0	0	0	0	1	0	0	1	1	1	0	1	0	0	12	4	2	37.7	1	51	3	14/02/2009	82	1	0	0	0
191	7.12878	0	0.14	1.11	0	0	0	0	0	0	0	0	0	1	1	0	0	1	0	0	0	6	3	1	37.8	1	60	3	30/07/2008	66	1	0	0	0
181	28.6794	0	-1.05	-1.11	0	0	0	0	0	0	0	0	0	1	1	0	0	1	1	0	0	15	3	3	38.4	1	49	3	14/07/2008	76	1	0	0	0
441	5.28909	0	0.1	-0.69	0	#NULL!	0	1	0	0	0	0	0	0	1	0	0	1	1	0	1	0	3	1	38	1	64	3	22/03/2010	84	1	0	0	0
434	14.1262	0	-0.42	-2.46	0	#NULL!	0	1	0	0	0	0	0	0	1	0	1	0	1	#NULL!	1	9	4	2	37.9	1	58	3	26/02/2010	80	1	0	0	0
425	7.95007	0	0.25	-1.22	0	#NULL!	0	0	1	0	0	0	0	0	1	0	0	1	1	0	1	12	8	5	38.6	1	62	3	03/02/2010	79	1	0	0	0
94	28.8108	0	1.06	-0.72	0	0	0	1	0	0	0	0	0	0	0	0	0	0	1	0	1	4	5	1	39.5	1	68	2	14/04/2008	86	1	0	0	0
302	5.28909	0	-0.47	-0.28	0	0	0	1	0	0	0	0	0	0	0	0	0	1	0	1	1	#NULL!	5	2	38	1	60	3	09/03/2009	80	1	0	0	0
296	14.5861	0	0.16	2.34	0	0	0	1	0	0	0	0	0	0	0	0	0	1	0	1	0	5	3	3	38.8	1	63	3	03/03/2009	72	1	0	0	1
162	2.1025	1	-1.34	0.01	0	0	0	1	0	0	0	0	0	0	0	0	0	1	0	1	1	12	9	4	36.7	0	56	3	21/06/2008	76	1	0	0	0
276	26.5769	1	0.03	0.77	0	0	0	1	0	0	0	0	0	0	0	0	0	0	1	1	1	6	7	3	38.5	1	60	1	09/02/2009	82	1	0	0	0
280	15.5716	0	-1.86	-0.75	0	0	0	0	1	0	0	0	0	0	0	0	0	1	1	1	1	6	5	2	37	0	60	4	12/02/2009	77	1	0	0	0
313	25.0657	1	-0.58	-1.87	0	0	0	0	1	0	0	0	0	0	0	0	0	0	1	1	1	12	3	6	39.2	1	48	#NULL!	06/04/2009	81	1	0	0	1
333	3.77792	1	1.3	0.91	0	0	0	0	1	0	0	0	0	0	0	0	0	1	0	1	1	8	9	5	37	0	71	3	16/05/2009	80	1	0	0	0
121	6.4389	1	0.54	0.38	0	0	0	0	1	0	0	0	0	0	0	0	0	1	1	1	1	12	7	4	36.5	0	59	3	07/05/2008	80	1	1	0	0
277	21.6491	0	-2.07	-1.71	0	0	0	0	1	0	0	0	0	0	0	1	0	0	1	0	0	15	4	3	36.9	0	54	3	10/02/2009	81	1	0	0	0
278	2.85808	0	-0.58	-0.2	0	0	0	0	0	1	0	0	0	0	0	0	0	1	1	0	0	10	5	3	38.5	1	62	3	11/02/2009	80	1	0	0	0
260	7.22733	0	0.67	-1.62	0	0	0	0	0	0	1	0	0	0	0	0	0	1	0	0	0	13	7	3	37	0	56	2	23/01/2009	71	1	0	0	0
268	4.04074	0	-0.8	-4.12	0	0	0	0	0	0	1	0	0	0	0	0	1	1	1	0	0	4	6	2	38.5	1	54	3	02/02/2009	80	1	0	0	0
323	20.1708	0	-2.17	-1.2	0	0	0	0	0	0	0	1	0	0	0	1	0	1	1	0	0	12	4	4	36.1	0	54	4	07/05/2009	85	0	0	0	1
180	11.0053	1	-2.55	-2.08	0	0	0	0	0	0	0	0	0	1	0	1	1	0	0	0	0	9	4	2	36.1	0	53	3	11/07/2008	79	1	0	0	1
173	6.83311	0	-0.56	-1.8	0	0	0	0	0	0	0	0	0	1	0	0	0	1	1	1	0	12	15	1	38.5	1	60	3	30/06/2008	72	1	0	0	0
142	4.99343	0	-0.38	0.33	0	0	0	0	0	0	0	0	0	1	0	0	0	1	1	1	1	12	7	3	36.5	0	57	3	28/05/2008	84	1	0	0	0
189	12.5164	0	-1.92	-0.36	0	0	0	0	0	0	0	0	0	1	0	0	0	1	0	0	0	9	5	3	37.8	1	47	3	26/07/2008	81	1	0	0	0
219	10.4139	0	-1.3	-0.86	0	0	0	0	0	0	0	0	0	1	0	0	0	1	1	0	0	6	4	2	37.1	0	58	3	13/11/2008	70	1	0	0	1
21	11.8923	0	-1.11	0.97	0	0	0	0	0	0	0	0	0	0	1	0	0	1	1	0	0	13	4	1	38.5	1	78	4	04/03/2008	66	1	0	0	0
293	6.5046	1	-0.66	-0.24	0	0	0	0	0	0	0	0	0	0	1	0	0	1	1	1	0	11	8	2	39	1	74	3	28/02/2009	81	0	0	0	1
56	6.11038	0	-1.99	-0.99	0	0	0	0	0	0	0	0	0	0	1	0	0	1	1	1	1	9	6	4	37.6	1	60	2	21/03/2008	82	1	0	0	0
310	18.4954	0	-0.66	0.15	0	0	0	0	0	0	0	0	0	0	1	0	0	0	0	1	0	7	3	1	37.7	1	43	3	20/03/2009	50	1	0	0	0
301	5.12484	0	-1.34	-0.68	0	0	0	0	0	0	0	0	0	0	1	0	0	1	0	1	1	8	3	2	37.5	0	70	3	08/03/2009	67	1	0	0	1
108	13.272	1	-1.79	-1.94	0	0	0	0	0	0	0	0	0	0	1	0	0	1	1	1	1	8	4	2	36.5	0	44	3	26/04/2008	82	1	0	0	0
309	4.10644	1	0.64	0.87	0	0	0	0	0	0	0	0	0	0	1	0	0	1	1	0	0	8	4	2	37.5	0	61	4	20/03/2009	80	1	0	0	0
88	9.16557	0	-0.54	-0.51	0	0	0	0	0	0	0	0	0	0	1	0	0	1	0	0	0	12	3	2	36.5	0	80	3	09/04/2008	86	1	0	0	0
26	3.2523	0	0.61	-1.56	0	0	0	0	0	0	0	0	0	0	1	0	0	1	0	0	0	6	4	2	36.3	0	67	3	07/03/2008	79	1	0	0	1
95	2.00394	0	0.74	-1.67	0	0	0	0	0	0	0	0	0	0	1	0	0	1	1	1	1	6	6	3	37	0	68	3	17/04/2008	84	1	0	0	0
353	9.19842	0	-0.97	1.06	0	#NULL!	0	0	1	0	0	0	0	0	0	0	0	1	1	0	0	12	8	4	36.8	0	52	#NULL!	19/06/2009	82	1	0	0	0
366	7.75296	1	-1.17	-0.66	0	#NULL!	0	0	1	0	0	0	0	0	0	0	0	1	1	0	1	11	7	2	38.7	1	60	1	18/07/2009	82	1	0	0	0
364	11.3009	1	-0.84	0.98	0	#NULL!	0	0	1	0	0	0	0	0	0	0	0	1	1	0	1	6	4	3	37.1	0	46	3	11/04/2009	86	1	0	0	0
387	6.27464	0	-1.44	-1.76	0	#NULL!	0	0	0	0	0	1	0	0	0	0	0	1	1	0	1	6	5	2	36.8	0	54	3	30/10/2009	83	1	0	0	0
345	4.10644	1	#NULL!	0.31	0	#NULL!	0	0	0	0	0	1	0	0	0	#NULL!	0	1	1	0	1	9	7	3	37.8	1	60	4	08/06/2009	79	1	0	0	0
381	16.0315	0	-2.47	-1.86	0	#NULL!	0	0	0	0	0	0	0	1	0	1	0	0	1	0	0	5	5	1	39.5	1	61	#NULL!	07/09/2009	84	1	0	0	0
390	6.80026	1	-1.19	-1.91	0	#NULL!	0	0	0	0	0	0	0	1	0	0	0	1	0	0	0	12	7	4	39	1	58	4	17/11/2009	79	1	0	0	0
400	21.3206	1	-2.61	-0.34	0	#NULL!	0	0	0	0	0	0	0	0	1	1	0	0	1	0	0	6	4	2	37	0	68	4	03/12/2009	71	1	1	0	0
401	10.8081	0	-2.59	-0.63	0	#NULL!	0	0	0	0	0	0	0	0	1	1	0	1	1	1	1	12	6	2	37.5	0	71	3	06/12/2009	82	1	0	0	1
399	21.912	0	1.14	-0.91	0	#NULL!	0	0	0	0	0	0	0	0	1	0	0	0	1	0	0	#NULL!	4	2	38.5	1	68	3	02/12/2009	76	1	0	0	0
406	2.75953	0	#NULL!	-1.84	0	#NULL!	0	0	0	0	0	0	0	0	1	#NULL!	0	1	1	0	0	12	6	4	37.7	1	60	3	14/12/2009	82	1	1	0	0
402	4.53351	0	1.05	-3.05	0	#NULL!	0	0	0	0	0	0	0	0	1	0	1	1	1	1	1	9	5	4	37.4	0	52	3	08/12/2009	81	1	1	0	0
426	7.85151	1	-0.74	0.67	0	#NULL!	0	0	0	0	0	0	0	0	1	0	0	1	0	0	1	6	3	4	38.8	1	62	1	07/02/2010	82	1	0	0	1
206	15.3417	0	-1.51	-0.41	0	0	0	0	0	0	0	0	0	0	0	0	0	0	1	0	1	9	5	1	38.8	1	65	4	01/10/2008	76	1	0	0	0
236	2.1682	1	-0.63	0.14	0	0	0	0	0	0	0	0	0	0	0	0	0	1	0	0	#NULL!	10	4	1	36.8	0	60	3	01/12/2008	77	1	0	0	0
261	6.76741	1	-0.09	-1.97	0	0	0	0	0	0	0	0	0	0	0	0	0	1	1	0	0	12	6	5	36.9	0	62	3	24/01/2009	75	1	0	0	0
221	2.66097	0	-1.37	-1.22	0	0	0	0	0	0	0	0	0	0	0	0	0	1	0	0	0	1	6	2	36.4	0	63	3	14/11/2008	85	1	0	0	1
201	7.88436	0	-2.57	-1.99	0	0	0	0	0	0	0	0	0	0	0	1	0	1	1	0	0	12	4	4	37.3	0	54	3	23/09/2008	79	1	0	0	0
195	28.0552	1	-0.13	0.2	0	0	0	0	0	0	0	0	0	0	0	0	0	1	1	0	1	9	3	4	37.2	0	54	3	30/08/2008	81	1	0	0	0
83	16.8857	1	0.63	0.41	0	0	0	0	0	0	0	0	0	0	0	0	0	0	0	0	1	6	4	2	37.6	1	68	#NULL!	05/04/2008	80	1	0	0	0
139	5.32195	0	-1.1	-1.62	0	0	0	0	0	0	0	0	0	0	0	0	0	0	1	0	1	10	6	3	38	1	60	#NULL!	24/05/2008	88	1	0	0	0
141	6.40604	0	-1.91	-1.95	0	0	0	0	0	0	0	0	0	0	0	0	0	1	0	1	1	8	4	2	37.5	0	60	3	28/05/2008	79	1	0	0	0
263	13.7648	0	-0.34	1.29	0	0	0	0	0	0	0	0	0	0	0	0	0	0	1	1	1	9	6	3	37.5	0	49	3	25/01/2009	80	0	1	0	0
265	2.95664	0	-2.39	-3.06	0	0	0	0	0	0	0	0	0	0	0	1	1	1	1	0	0	6	8	8	36.8	0	64	3	30/01/2009	81	1	0	0	0
258	8.31143	0	-1.39	0.62	0	0	0	0	0	0	0	0	0	0	0	0	0	1	1	1	1	12	7	3	38.1	1	64	3	21/01/2009	80	1	0	0	0
228	6.93167	0	-0.61	-1.09	0	0	0	0	0	0	0	0	0	0	0	0	0	1	1	1	0	8	4	2	36.4	0	75	1	20/04/2008	73	0	0	0	0
238	2.03679	1	0.13	-0.33	0	0	0	0	0	0	0	0	0	0	0	0	0	1	0	1	0	9	6	4	37	0	68	3	02/12/2008	68	0	0	0	0
207	2.33246	1	-0.17	0.36	0	0	0	0	0	0	0	0	0	0	0	0	0	1	1	0	0	6	4	1	35.7	0	68	3	05/10/2008	75	1	0	0	0
150	3.51511	0	-1.32	-0.05	0	0	0	0	0	0	0	0	0	0	0	0	0	1	0	0	1	6	5	2	36.4	0	58	1	08/06/2008	78	1	0	0	0
185	6.04468	0	-0.69	-0.82	0	0	0	0	0	0	0	0	0	0	0	0	0	1	0	0	1	12	5	3	39.2	1	60	3	18/07/2008	79	1	0	0	0
120	2.00394	0	0.18	-0.46	0	0	0	0	0	0	0	0	0	0	0	0	0	1	1	1	1	6	6	3	37	0	62	3	07/05/2008	74	1	0	0	0
271	11.0053	1	0.76	0.51	0	0	0	0	0	0	0	0	0	0	0	0	0	1	1	1	1	9	6	2	39	1	60	4	04/02/2009	86	1	0	0	1
249	9.88831	0	0.44	0.05	0	0	0	0	0	0	0	0	0	0	0	0	0	1	1	0	1	6	8	4	36.5	0	55	3	09/01/2009	82	1	1	1	1
214	16.4915	0	-0.52	-3.29	0	0	0	0	0	0	0	0	0	0	0	0	1	0	1	1	1	12	5	4	39	1	62	4	26/10/2008	70	1	0	0	0
234	2.46386	0	-0.61	-1.71	0	0	0	0	0	0	0	0	0	0	0	0	0	1	1	0	1	12	3	1	36.9	0	60	1	27/11/2008	80	1	0	0	1
101	36.6951	1	-0.29	-0.59	0	0	0	0	0	0	0	0	0	0	0	0	0	0	1	0	0	6	6	4	38.5	1	50	4	20/04/2008	82	1	0	0	0
438	5.28909	0	0.54	-1.78	0	#NULL!	0	0	0	0	0	0	0	0	0	0	0	1	1	0	0	27	4	3	38.5	1	54	3	11/03/2010	84	1	0	0	0
414	30.9133	1	-1.67	#NULL!	0	#NULL!	0	0	0	0	0	0	0	0	0	0	#NULL!	0	1	0	1	4	4	2	38.6	1	53	3	18/01/2010	71	1	0	0	0
379	25.0657	0	-1.62	-1.22	0	#NULL!	0	0	0	0	0	0	0	0	0	0	0	0	1	0	0	12	4	5	37.7	1	48	3	03/10/2009	81	1	0	0	1
370	30.6176	1	-0.78	-1.18	0	#NULL!	0	0	0	0	0	0	0	0	0	0	0	0	1	1	1	6	4	3	39.4	1	56	4	25/08/2009	76	1	0	0	0
392	27.4639	1	0.62	#NULL!	0	#NULL!	0	0	0	0	0	0	0	0	0	0	#NULL!	0	1	1	1	1	7	3	36.6	0	41	4	19/11/2009	81	0	1	0	0
396	18.1669	0	-1.31	-0.03	0	#NULL!	0	0	0	0	0	0	0	0	0	0	0	0	1	0	0	9	3	1	37.5	0	52	3	23/11/2009	85	1	0	0	0
344	22.1419	1	-0.37	-1.36	0	#NULL!	0	0	0	0	0	0	0	0	0	0	0	0	1	0	0	6	3	2	37.5	0	52	4	05/06/2009	84	1	0	0	0
439	4.82917	1	0.73	0.34	0	#NULL!	0	0	0	0	0	0	0	0	0	0	0	1	1	0	0	6	4	2	36.6	0	54	3	17/03/2010	82	1	0	0	0
289	11.6294	1	-1.52	0.23	0	0	0	0	0	0	0	0	0	0	1	0	0	1	1	0	1	11	5	3	39	1	62	3	20/02/2009	69	1	0	0	0
369	28.9093	1	-1.01	-1.79	0	#NULL!	0	0	1	0	1	0	0	0	0	0	0	0	1	0	1	16	4	5	37.6	1	44	3	19/08/2009	84	1	1	0	0
35	5.22339	0	-1.68	-3.17	#NULL!	#NULL!	#NULL!	#NULL!	#NULL!	#NULL!	#NULL!	#NULL!	#NULL!	#NULL!	#NULL!	0	1	0	0	0	0	12	5	3	36.5	0	45	3	11/03/2008	82	1	0	0	0
282	26.2155	1	-2.73	-0.59	0	0	0	0	1	0	0	0	0	0	0	1	0	0	1	0	0	6	4	3	38	1	65	3	13/02/2009	83	1	0	0	0
292	6.89882	0	-5.44	0.08	0	0	0	0	0	0	0	0	0	0	0	1	0	1	1	0	0	6	5	2	38.8	1	60	1	24/02/2009	68	0	0	0	0
64	2.62812	0	0.31	0.03	#NULL!	#NULL!	#NULL!	#NULL!	#NULL!	#NULL!	#NULL!	#NULL!	#NULL!	#NULL!	#NULL!	0	0	1	0	0	1	13	4	6	37	0	70	#NULL!	25/03/2008	62	1	0	0	#NULL!
59	25.7884	0	-1.09	-3	#NULL!	#NULL!	#NULL!	#NULL!	#NULL!	#NULL!	#NULL!	#NULL!	#NULL!	#NULL!	#NULL!	0	1	0	1	0	0	12	3	2	38	1	52	3	23/03/2008	78	1	0	0	0
32	12.6478	0	-0.92	0.24	#NULL!	#NULL!	#NULL!	#NULL!	#NULL!	#NULL!	#NULL!	#NULL!	#NULL!	#NULL!	#NULL!	0	0	1	1	1	1	12	5	4	37	0	58	3	10/03/2008	80	1	1	0	0
419	7.42444	0	-1.33	-2.65	#NULL!	#NULL!	#NULL!	#NULL!	#NULL!	#NULL!	#NULL!	#NULL!	#NULL!	#NULL!	#NULL!	0	1	1	1	0	0	10	9	4	36.6	0	54	1	16/10/2009	60	1	0	0	1
417	15.9658	0	-1.72	-1.63	#NULL!	#NULL!	#NULL!	#NULL!	#NULL!	#NULL!	#NULL!	#NULL!	#NULL!	#NULL!	#NULL!	0	0	1	1	1	0	9	3	3	38.2	1	63	4	08/01/2010	77	1	0	0	0
373	24.6058	0	-2.02	-2.83	1	#NULL!	0	0	0	0	0	0	0	0	0	1	1	0	1	0	1	6	5	3	37.4	0	50	4	03/09/2009	83	1	0	0	0
360	3.2523	1	-1.6	-1.59	0	#NULL!	0	0	0	0	0	0	0	0	1	0	0	1	1	0	1	5	4	1	36.5	0	58	1	01/07/2009	70	1	1	1	0
49	13.2392	1	-1.2	-0.42	0	0	0	0	0	0	0	0	0	0	0	0	0	1	1	0	1	18	4	2	36.5	0	64	3	17/03/2008	77	1	0	0	1
42	4.17214	0	0.55	-4.56	#NULL!	#NULL!	#NULL!	#NULL!	#NULL!	#NULL!	#NULL!	#NULL!	#NULL!	#NULL!	#NULL!	0	1	1	1	0	0	16	3	2	39	1	76	3	14/03/2008	67	1	1	0	0
45	3.94218	0	-1.25	-2.99	#NULL!	#NULL!	#NULL!	#NULL!	#NULL!	#NULL!	#NULL!	#NULL!	#NULL!	#NULL!	#NULL!	0	1	1	0	0	0	2	4	5	36.8	0	58	#NULL!	15/03/2008	77	1	0	0	0
229	15.1774	1	0.21	0.72	0	0	0	0	0	0	0	0	0	0	0	0	0	0	1	0	1	6	5	5	37.7	1	60	4	24/11/2008	80	0	0	0	0
85	10.8738	0	-0.05	-0.05	0	0	0	0	1	0	0	0	0	0	1	0	0	1	1	0	1	12	5	3	37.6	1	56	3	07/04/2008	72	1	0	0	1
194	4.76347	0	-1.62	0.03	0	0	0	1	0	0	0	0	0	0	0	0	0	1	0	0	1	7	3	2	37.7	1	56	3	01/08/2008	85	1	0	0	0
50	12.0236	1	-2.13	-2.94	#NULL!	#NULL!	#NULL!	#NULL!	#NULL!	#NULL!	#NULL!	#NULL!	#NULL!	#NULL!	#NULL!	1	1	1	1	0	0	1	5	2	38	1	78	3	17/03/2008	80	1	0	0	0
71	3.87648	1	0.16	0.38	#NULL!	#NULL!	#NULL!	#NULL!	#NULL!	#NULL!	#NULL!	#NULL!	#NULL!	#NULL!	#NULL!	0	0	1	1	0	1	9	6	4	36.5	0	60	3	28/03/2008	69	1	0	0	0
428	9.62549	0	-1.69	-1.94	0	#NULL!	0	0	0	0	0	0	0	0	0	0	0	1	1	0	0	8	6	2	37.4	0	58	4	17/02/2010	78	1	0	0	0
27	8.86991	1	-3.32	-2.04	0	0	0	0	0	0	0	0	0	0	1	1	1	1	1	0	0	9	4	4	38.6	1	68	3	06/03/2008	79	1	0	0	0
24	5.28909	0	-1.46	-2.34	#NULL!	#NULL!	#NULL!	#NULL!	#NULL!	#NULL!	#NULL!	#NULL!	#NULL!	#NULL!	#NULL!	0	1	1	1	1	1	6	4	#NULL!	37.5	0	58	3	06/03/2008	77	1	0	0	0
247	2.75953	0	0.05	0.1	0	0	0	0	0	0	0	0	0	0	1	0	0	1	1	0	1	9	3	1	38.5	1	65	#NULL!	03/01/2009	79	1	0	0	0
436	4.17214	0	1.43	-0.45	0	#NULL!	0	1	1	0	0	0	0	0	1	0	0	1	0	1	1	6	4	1	37.6	1	58	1	05/03/2010	81	1	0	0	0
74	2.82523	0	-0.28	-0.8	0	0	0	0	0	0	0	0	0	0	1	0	0	1	0	0	1	6	3	3	36.9	0	80	4	28/03/2008	64	1	0	0	0
137	8.14718	0	-2.17	0.56	0	0	0	0	0	0	0	0	0	0	1	1	0	1	1	1	1	9	7	2	37.1	0	58	3	22/05/2008	76	0	1	0	0
411	9.88831	0	-1.22	-0.87	0	#NULL!	0	0	0	0	0	0	0	0	0	0	0	1	1	0	0	5	5	2	38.4	1	53	3	11/01/2010	84	0	0	0	1
197	28.7779	0	-0.6	-1.08	0	0	0	1	0	0	0	0	0	0	0	0	0	0	1	1	1	6	6	5	37.6	1	58	3	11/09/2008	78	1	0	0	0
70	4.69777	1	-2.38	-3	1	0	0	0	0	0	0	0	0	0	1	1	1	0	1	0	1	13	3	1	36.8	0	52	3	28/03/2008	65	1	1	0	1
356	5.91327	0	-0.16	-1.76	0	#NULL!	0	0	1	0	0	0	0	0	0	0	0	1	1	0	0	12	4	6	37.6	1	55	1	23/06/2009	84	1	0	0	0
447	2.85808	1	0.5	-0.18	0	#NULL!	0	1	0	0	0	0	0	0	1	0	0	0	1	1	0	12	3	2	37.3	0	54	3	12/04/2010	80	1	0	0	0
422	10.3154	1	0.99	-2.65	0	#NULL!	0	0	0	1	0	0	0	0	0	0	1	1	1	0	1	9	5	1	38	1	64	3	30/01/2010	68	1	0	0	1
237	7.35874	0	-0.94	-0.75	0	0	0	0	0	1	0	0	0	0	0	0	0	1	1	0	0	11	4	3	36.2	0	63	3	02/12/2008	64	1	0	0	0
435	5.28909	0	-0.95	-1.11	0	#NULL!	0	0	0	0	0	0	0	0	1	0	0	1	1	#NULL!	#NULL!	12	4	1	37	0	56	3	28/02/2010	80	1	0	0	0
248	3.15374	1	-0.49	-1.08	0	0	0	0	0	0	0	0	0	0	1	0	0	1	1	0	0	10	4	1	37.4	0	60	4	07/01/2009	84	1	0	0	0
93	16.1393	0	-0.81	-0.81	0	0	0	0	0	0	0	0	0	0	0	0	0	1	0	0	1	12	4	7	39	1	54	2	14/04/2008	80	1	0	0	0
450	5.51905	1	-1.92	-2.67	0	#NULL!	0	1	0	0	0	0	1	1	1	0	1	1	1	0	1	6	5	2	36.5	0	58	3	20/04/2010	84	1	0	0	0
431	10.1511	0	-1.88	-4.48	#NULL!	#NULL!	0	0	0	0	0	0	0	0	0	0	1	1	1	0	0	8	3	3	37.7	1	58	2	23/02/2010	83	1	1	0	0
330	2.33246	0	0.22	-0.04	0	0	0	0	1	0	0	0	0	0	1	0	0	1	1	0	0	13	5	5	38.1	1	67	2	13/05/2009	78	1	0	0	1
205	14.78	0	-1.91	0.59	1	0	0	1	0	1	0	0	0	0	0	0	0	0	1	0	0	9	6	2	37.8	1	66	4	30/09/2008	75	0	0	0	0
262	20.565	0	-3.88	-2.83	0	0	0	0	0	1	0	0	0	0	0	1	1	0	1	0	0	12	6	3	39	1	50	3	25/01/2009	72	0	1	1	1
61	4.56636	1	1.4	-4.09	0	0	0	0	0	0	0	0	0	0	1	0	1	1	1	1	1	12	5	2	36.6	0	54	1	24/03/2008	80	1	0	0	0
335	9.32983	0	-0.6	-0.71	0	0	0	0	1	0	0	1	0	0	0	0	0	1	1	0	1	6	6	2	36.8	0	64	3	19/05/2009	84	1	0	0	0
358	5.22339	0	-1.15	-1.32	0	#NULL!	0	0	1	1	0	0	0	0	0	0	0	1	0	0	0	6	4	3	38.1	1	54	1	26/06/2009	83	0	1	0	0
80	11.1695	0	-1.22	-0.9	0	0	0	1	0	0	0	0	0	0	0	0	0	1	0	1	1	12	5	6	37.4	0	70	3	03/04/2008	74	1	0	0	0
243	21.452	0	-1.75	-0.92	0	0	0	0	0	0	0	0	0	0	1	0	0	1	1	1	0	10	7	2	37.5	0	56	3	09/12/2008	84	1	0	0	0
443	2.56242	1	-1.77	0.31	0	#NULL!	0	1	0	0	0	0	0	0	0	0	0	1	1	0	1	12	5	4	36.8	0	55	1	20/03/2010	80	1	0	0	0
365	6.07753	0	-1.71	-2.31	0	#NULL!	0	0	1	0	0	0	0	0	0	0	1	1	1	0	0	6	7	1	36.4	0	54	1	17/07/2009	85	1	0	0	0
346	15.0788	0	-1.97	-0.82	0	#NULL!	0	0	0	0	0	0	0	1	0	0	0	1	0	0	0	12	4	6	37.5	0	57	3	14/06/2009	84	1	1	0	0
359	11.2352	0	-0.34	-0.49	0	#NULL!	0	0	0	0	0	0	0	0	1	0	0	1	1	0	1	12	4	1	38.1	1	56	3	29/06/2009	80	1	0	0	0
256	26.7411	1	-2	-2.17	0	0	0	0	0	0	0	0	0	0	0	1	1	0	1	0	0	6	5	3	36.8	0	46	3	18/01/2009	77	1	1	0	0
78	2.62812	0	0.97	-2.54	0	0	0	0	0	0	0	0	0	0	0	0	1	1	1	0	0	9	6	3	37	0	60	3	02/04/2008	86	1	1	0	0
251	5.28909	0	-0.95	-0.49	0	0	0	0	0	0	0	0	0	0	0	0	0	1	1	0	0	12	4	3	37.2	0	54	3	12/01/2009	82	1	1	0	0
212	8.11432	0	-1.41	-0.52	0	0	0	0	0	0	0	0	0	0	0	0	0	1	1	0	1	6	4	3	37.3	0	62	3	23/10/2008	81	1	0	0	0
186	39.0605	1	-1.13	-0.3	0	0	0	0	0	0	0	0	0	0	0	0	0	0	1	1	1	18	3	3	#NULL!	#NULL!	50	4	22/07/2008	82	1	0	0	0
343	2.20105	1	0.27	-2.24	1	#NULL!	0	0	0	0	0	0	0	0	0	0	1	1	1	0	0	4	6	3	38.3	1	73	3	04/06/2009	61	1	0	0	0
322	4.4021	1	0.79	-0.53	0	0	0	0	1	0	0	1	0	0	0	0	0	1	1	0	1	8	7	4	37.6	1	53	1	30/04/2009	81	1	0	0	0
363	8.21288	0	-1	-0.42	0	#NULL!	0	0	1	0	0	0	0	0	1	0	0	1	1	1	1	9	4	1	37.4	0	71	4	09/07/2009	77	1	0	0	0
166	12.615	0	-5.34	-4.37	0	0	0	0	0	0	0	0	0	0	1	1	1	1	1	0	1	15	4	2	37.3	0	56	3	24/06/2008	70	1	0	0	0
362	6.66886	0	-1.67	-2.46	0	#NULL!	0	0	1	0	0	0	0	0	0	0	1	1	1	0	0	6	3	2	38	1	58	1	08/07/2009	86	1	0	0	0
389	18.9225	0	-1.8	-1.66	0	#NULL!	0	0	0	0	0	1	0	0	0	0	0	1	1	0	0	5	6	2	36.6	0	60	3	11/11/2009	78	1	0	0	0
327	6.40604	0	-1.27	-0.27	0	0	0	0	0	0	0	1	0	0	0	0	0	1	0	0	0	10	5	3	38.9	1	60	3	11/05/2009	70	1	0	0	0
203	4.4021	1	-2.92	-5.28	0	0	0	0	0	0	0	0	0	0	0	1	#NULL!	1	0	0	0	12	4	1	38.8	1	72	3	25/09/2008	65	1	0	0	0
432	2.26675	0	-0.97	0.42	0	#NULL!	0	0	0	0	0	0	0	0	1	0	0	1	0	0	0	11	3	3	37.3	0	56	1	25/02/2010	80	1	1	0	0
48	17.5099	0	-2.3	-2.61	1	0	0	0	0	0	1	0	0	0	0	1	1	0	1	0	1	#NULL!	#NULL!	#NULL!	39.5	1	62	3	17/03/2008	82	1	0	0	0
331	15.933	1	-2.38	-0.55	0	0	0	0	1	0	0	0	0	0	0	1	0	0	0	1	1	10	4	2	39.4	1	68	3	14/05/2009	76	1	0	0	0
320	23.2589	1	-1.25	-1.88	0	0	1	0	1	0	0	0	0	0	0	0	0	0	1	0	1	6	7	2	37.5	0	60	3	24/04/2009	78	1	0	0	0
217	9.46124	0	-1.18	#NULL!	1	0	0	0	0	0	0	0	0	0	1	0	#NULL!	1	1	0	0	10	4	2	37	0	60	3	12/11/2008	84	1	0	0	0
269	26.9382	1	-0.8	0.41	0	0	0	0	0	1	0	0	0	0	1	0	0	0	1	1	1	6	4	2	38	1	47	3	03/02/2009	81	0	0	0	0
394	16.4258	1	-1.89	-1.99	0	#NULL!	0	0	0	1	1	0	0	0	0	0	0	0	0	0	0	6	4	3	37.5	0	58	3	20/11/2009	85	1	0	0	0
172	8.86991	0	-1.51	-0.74	0	0	0	1	0	0	0	0	0	0	0	0	0	1	1	1	1	13	5	1	37.8	1	56	4	30/06/2008	74	1	1	0	0
245	12.8778	1	-1.91	-0.28	0	0	0	1	0	0	0	0	0	0	0	0	0	1	1	0	0	#NULL!	3	2	39.6	1	65	3	12/12/2008	81	0	1	0	0
264	9.03416	0	-1.34	-1.02	0	0	0	0	0	0	0	0	0	0	1	0	0	1	1	1	1	6	3	2	37	0	56	3	29/01/2009	81	1	0	0	0
134	11.3666	0	-0.87	-0.99	0	0	0	0	0	0	0	0	0	0	1	0	0	1	1	0	0	12	7	3	36	0	58	3	19/05/2008	73	1	0	0	0
287	14.2904	1	-1.6	-1.13	0	0	0	0	0	0	0	0	0	0	1	0	0	1	1	1	1	9	7	2	37.4	0	56	4	18/02/2009	81	1	0	0	0
361	14.8489	0	-2.69	#NULL!	0	#NULL!	0	0	0	1	0	0	0	0	0	1	#NULL!	1	1	0	0	1	10	1	37.5	0	56	2	08/07/2009	79	1	0	0	1
351	14.3233	0	-0.82	-0.56	0	#NULL!	0	0	0	0	0	0	0	1	0	0	0	0	1	0	1	14	6	6	38.3	1	54	3	17/06/2009	80	1	0	0	0
408	3.21945	0	-1.61	-1.9	0	#NULL!	0	0	0	0	0	0	0	1	0	0	0	1	0	0	1	12	5	3	37.5	0	58	3	09/01/2010	81	1	0	0	0
355	33.0486	1	-1.1	0.1	0	#NULL!	0	0	0	0	0	0	0	0	1	0	0	0	1	1	1	12	5	3	38.5	1	50	3	23/06/2009	79	1	0	0	1
328	3.2523	1	2.46	1.27	0	0	0	0	0	0	0	0	0	0	0	0	0	1	1	0	0	14	10	4	36.6	0	62	3	11/05/2009	75	1	0	0	0
99	16.4915	1	-0.15	-1.04	0	0	0	0	0	0	0	0	0	0	0	0	0	1	1	0	0	6	5	1	37.1	0	48	3	20/04/2008	80	1	0	0	0
63	6.14323	0	-0.99	-5.27	0	0	0	0	0	0	0	0	0	0	0	0	#NULL!	1	1	1	1	6	3	2	36.8	0	60	1	24/03/2008	86	1	0	0	0
281	7.26018	1	-1.18	-0.87	0	0	0	0	0	0	0	0	0	0	0	0	0	0	1	1	1	9	6	2	37.5	0	59	1	12/02/2008	81	0	0	0	1
198	2.03679	1	-0.65	-0.17	0	0	0	0	0	0	0	0	0	0	0	0	0	1	0	1	1	6	8	2	38	1	67	3	12/09/2008	83	1	1	0	0
144	7.29304	0	-0.04	3.23	0	0	0	0	0	0	0	0	0	0	0	0	0	1	0	1	1	6	3	1	36.8	0	55	3	01/06/2008	80	1	0	0	0
112	51.6754	1	-0.25	-1.1	0	0	0	0	0	0	0	0	0	0	0	0	0	0	0	0	0	10	3	3	38.3	1	66	3	30/04/2008	87	0	0	0	0
319	4.3364	0	0.53	0.05	0	0	#NULL!	#NULL!	#NULL!	#NULL!	#NULL!	#NULL!	#NULL!	#NULL!	#NULL!	0	0	0	1	1	1	8	7	2	37.3	0	80	3	23/04/2009	85	1	0	0	0
259	8.44284	0	-2.44	-1.1	0	0	0	0	0	1	0	0	0	0	0	1	0	1	1	0	1	9	4	1	37	0	70	3	22/01/2009	70	1	0	0	0
267	28.1209	1	-1.47	-1.14	0	0	0	0	0	1	0	0	0	0	0	0	0	1	1	0	0	6	5	4	39	1	68	3	02/02/2009	65	1	0	0	1
275	3.41656	1	-0.44	-1.91	0	0	0	0	0	0	0	0	0	0	1	0	0	1	1	0	0	12	3	1	37.4	0	52	4	08/02/2009	77	0	0	1	1
349	3.1866	1	-1.84	-3	0	#NULL!	0	0	0	0	0	0	0	0	1	0	1	0	1	0	0	6	4	2	36.4	0	58	4	16/06/2009	73	1	0	0	0
97	9.03416	0	#NULL!	#NULL!	0	0	0	0	0	0	0	0	0	0	0	#NULL!	#NULL!	1	1	1	1	#NULL!	5	2	36.9	0	60	1	16/04/2008	78	1	0	0	0
311	3.64652	0	0.01	-0.36	0	0	0	0	0	0	0	0	0	0	1	0	0	1	1	0	1	12	5	5	36.7	0	60	1	28/03/2009	84	0	1	0	0
