# Supplementary material for: Etiology of severe pneumonia in Ecuadorian children
Source: PLoS One. 2017 Feb 9;12(2):e0171687. doi: 10.1371/journal.pone.0171687 (PMC5300242; doi:10.1371/journal.pone.0171687)
Supplement: S2 File — (XLSX) [file pone.0171687.s002.xlsx]

## Sheet: Hoja1
Variable ID	Variable Description	Variable Type
id	Participant ID Number	Continuous. Number
ageverd	Age in months	Continuous. Number
sexbin	Sex of participants	Binary. 0=Male, 1=Female
WAZ	WAZ. Weight-for-age z-score <=-2	Continuous. Number
HAZ	HAZ. Height-for-age z-score <=-2	Continuous. Number
streptoc	Streptococcus pneumoniae	Binary. 0=No, 1=Yes
haemophi	Haemophilus influenzae type B	Binary. 0=No, 1=Yes
mycoplas	Mycoplasma pneumoniae	Binary. 0=No, 1=Yes
mpv	Human Metapneumovirus	Binary. 0=No, 1=Yes
adenovir	Adenovirus	Binary. 0=No, 1=Yes
influavi	Influenza A Virus	Binary. 0=No, 1=Yes
infbviru	Influenza B Virus	Binary. 0=No, 1=Yes
parinuno	Parainfluenza Virus 1	Binary. 0=No, 1=Yes
parindos	Parainfluenza Virus 2	Binary. 0=No, 1=Yes
parintre	Parainfluenza Virus 3	Binary. 0=No, 1=Yes
rsv	Respiratory Syncytial Virus	Binary. 0=No, 1=Yes
wazbin	Underweight	Binary. 0=No, 1=Yes
hazbin	Stunting	Binary. 0=No, 1=Yes
breabin	Breastfeeding	Binary. 0=No, 1=Yes
vaccbin	Vaccinated	Binary. 0=No, 1=Yes
bronhbin	Provided with bronchodilaor	Binary. 0=No, 1=Yes
antibbin	Provided with antibiotic	Binary. 0=No, 1=Yes
educatio	Years of maternal education	Continuous. Number
personas	Number of people In household	Continuous. Number
rooms	Number of rooms in household	Continuous. Number
temperat	Initial temperature in degrees Celsius	Continuous. Number
feverini	Initial fever	Binary. 0=No, 1=Yes
rrh	Initial respiratory rate in breaths per minute	Continuous. Number
xrbin	Chest x-ray findings	Categorical. 1=Air trapping, 2=Consolidation, 3=Infiltrate, 4=Other
doe	Date that participants were screened	Continuous. Number. Between February 2008 and April 2010.
oximetry	Pulse oximetry (% SO2)	Continuous. Number
ralesbin	Presence of rales	Binary. 0=No, 1=Yes
ronchbin	Presence of bronquial breath sounds	Binary. 0=No, 1=Yes
rocebin	Presence of pleural rub	Binary. 0=No, 1=Yes
whistbin	Presence of whistle	Binary. 0=No, 1=Yes
